# Supplementary material for: A multimodal characterization of low-dimensional thalamocortical structural connectivity patterns
Source: Commun Biol. 2025 Feb 5;8:185. doi: 10.1038/s42003-025-07528-8 (PMC11799188; doi:10.1038/s42003-025-07528-8)
Supplement: Supplementary file 3 — Supplementary Data 1 [file 42003_2025_7528_MOESM3_ESM.xlsx]

## Sheet: Fig1
G1sc	G2sc	thomas atlas
-1.227543763352575978e-01	2.280848847667000731e-02	13.0
-1.219734550266299844e-01	5.788164647266409030e-02
-1.232591745836647823e-01	2.134731870944434062e-02
-1.206968534038521668e-01	5.570040739199450669e-02
-1.282384233501994986e-01	4.758338656894928187e-02	12.0
-1.264991568412102974e-01	-1.278435942625889485e-02
-1.264745307921348039e-01	1.062938608618495782e-02	12.0
-1.276612370661561746e-01	3.039066135774894789e-02
-1.300712467519181958e-01	3.920055322493453537e-02	12.0
-1.262128389375257731e-01	-1.203860035481482509e-02	12.0
-1.270734799780706137e-01	9.536365950222426557e-03	12.0
-1.266336340993448328e-01	1.535313136868487680e-02	12.0
-1.394836587626440416e-01	1.693730010318372087e-02	12.0
-1.453395208264947336e-01	-2.300545235909136690e-02
-1.216137146884428144e-01	-3.022808534091561347e-02
-1.265220156700337384e-01	-1.272413869227435705e-02	12.0
-1.317397534318194008e-01	-7.010181103807634241e-03	12.0
-1.407713506333543863e-01	-7.131380923014945389e-03	12.0
-1.428151949879331861e-01	-2.220909270879082437e-02	12.0
-1.415702161035739537e-01	-4.917189961586584945e-02
-1.221914882737609037e-01	-2.895131662112244986e-02
-1.237136340558281089e-01	-1.332045674041489741e-02
-1.390964149228827718e-01	-1.717707437673254844e-02	12.0
-1.415567333483067070e-01	-2.597113524308674107e-02
-1.403401977428395675e-01	-4.879464140004425438e-02
-1.377841354094328785e-01	-5.769584734329420012e-02
-9.973020687260419903e-02	-5.588248097770481121e-02
-1.213886115524296788e-01	-2.912577229106038182e-02
-1.409533313830403645e-01	-2.045338319405018770e-02
-1.426357644811800385e-01	-3.315870672514420470e-02
-1.406333310507037748e-01	-4.757149324657414247e-02
-1.383227846275447981e-01	-5.638821780938167716e-02
-1.342131828730767640e-01	-5.920456602198103518e-02
-1.325397663813807358e-01	-4.815488197797942321e-02
-1.424169399438310057e-01	-4.846199990089578719e-02
-1.408677031189187467e-01	-5.242713492076164078e-02
-1.378831191556281754e-01	-5.731549495053242516e-02
-1.350102827396430782e-01	-5.907076662291503577e-02
-1.282206719299504305e-01	-5.737008151760814023e-02
-1.361562235303735713e-01	-5.904504202369571103e-02
-1.334635214291101102e-01	-5.751319114052955844e-02
-1.257148921479451231e-01	-5.654974423927458527e-02
-1.125967863363549343e-01	1.331502295629711369e-02
-9.287583125881591906e-02	9.111103713418293448e-02	13.0
-7.913325472855871345e-02	1.270761523533562865e-01
-8.072299365771386237e-02	-3.456301205023703388e-02
-1.066683573609176344e-01	2.968073426069993415e-02	13.0
-9.212342986432760228e-02	8.171656380550647303e-02	13.0
-7.872698339013514679e-02	1.273874554979508300e-01	13.0
-6.693393895432833696e-02	1.402091483116980897e-01
-8.610607530195975301e-02	1.231784515510667144e-01
-8.343526031084808059e-02	-2.921941428250339132e-02
-1.054709880478636730e-01	3.254690074063144867e-02
-1.011177764517734723e-01	7.498563598511716333e-02	12.0
-8.091078286124737950e-02	1.243807468313661152e-01	12.0
-6.638294267906806601e-02	1.411943603036296124e-01	12.0
-7.349615263654978026e-02	1.334722185275362960e-01	12.0
-1.214405137364748394e-01	7.088931071493989600e-02	12.0
-8.506654162588940526e-02	-2.933396649949378612e-02
-1.080523541083166228e-01	3.186815991895067951e-02	12.0
-1.111540528825790408e-01	6.073474176103229455e-02	12.0
-8.900997477721499240e-02	1.072900622952056293e-01	12.0
-7.078960102419229461e-02	1.385678229075187617e-01	12.0
-7.853897761037099967e-02	1.302674013935692099e-01	12.0
-1.206872402433843278e-01	7.933447601151888406e-02	12.0
-8.728584386010729279e-02	-2.138864254609925894e-02
-1.155238311578169336e-01	1.701114189520855705e-02	12.0
-1.180500374862754193e-01	4.190894504995766601e-02	12.0
-1.019375993167872391e-01	8.658879768251490083e-02	12.0
-8.693263428437866813e-02	1.146564655997045351e-01	12.0
-8.816128260475575296e-02	1.214845641936647125e-01	12.0
-1.241451863326939742e-01	6.637554560110797697e-02	12.0
-1.483828297598935309e-01	-1.150534223321031738e-02	12.0
2.007257374554533708e-02	-5.330968908725448874e-02
-9.338320846380966656e-02	-1.635573387317247607e-02
-1.164363080847728993e-01	1.823235370530652821e-02	12.0
-1.216850544241522836e-01	3.372219502214942460e-02	12.0
-1.112411200217465618e-01	7.582622360809861128e-02	12.0
-1.050005507865588023e-01	9.578218268607757713e-02	12.0
-1.105058173847903030e-01	9.734344402668101970e-02	12.0
-1.337618641180536583e-01	4.865562789296332818e-02	12.0
-1.490122722188963744e-01	-3.268993401332528220e-02	12.0
-1.395602059705497444e-01	-6.547448594914444253e-02
3.657555961693704366e-02	-2.313046171710718153e-03
-9.655766473627233615e-02	-1.388982656221095235e-02
-1.128471583568585873e-01	2.549655028248894520e-02	12.0
-1.208997709648277352e-01	3.353341643778447873e-02	12.0
-1.176402675567116002e-01	6.459112617276670243e-02	12.0
-1.146235271033024528e-01	8.178096173604261498e-02	12.0
-1.239075687005784659e-01	6.968644268761221838e-02	12.0
-1.440336207008940661e-01	2.669414120745824959e-02	12.0
-1.466623149541014248e-01	-5.197824835529659543e-02	12.0
-1.384072934186011128e-01	-6.635951428711783784e-02
-2.981800763365597198e-02	3.274955414774664841e-02
-9.945652503555983681e-02	-1.055789840506562473e-02
-1.163392095634761536e-01	2.862453229027567964e-02
-1.207405715858922979e-01	3.572924956235475763e-02
-1.204182930831943499e-01	5.539660079794101605e-02	12.0
-1.304900775908398036e-01	5.450833545344391240e-02	12.0
-1.405300560077196725e-01	3.830805925386069483e-02	12.0
-1.543366725763605507e-01	-2.864203829160226478e-02
-1.434004242321771927e-01	-6.224228198539703827e-02
-1.394333051957373226e-01	-6.705830930143356905e-02
-7.104007495001443684e-02	-1.884752528298495183e-02	14.0
-1.099800009208433682e-01	-1.043666649557362970e-02
-1.144791634209987446e-01	2.728875213149714596e-02	4.0
-1.209272788397875581e-01	4.204071883491121431e-02	4.0
-1.252869188309230220e-01	5.158657272615778389e-02
-1.432186244038969603e-01	3.068790675200551432e-02
-1.528401528861089431e-01	-6.949347380310312572e-03
-1.442185965269780212e-01	-5.864305351782776732e-02
-1.408674433788632552e-01	-6.590250228023236678e-02	2.0
-1.396210876736947160e-01	-6.664160125423228276e-02	2.0
-7.579354963996677574e-02	-6.285234556628398195e-02
-1.087197205547519446e-01	-2.269800712395134146e-02	4.0
-1.156456020351376568e-01	1.463009765011033005e-02	4.0
-1.210558063568865361e-01	3.116546329218890243e-02	4.0
-1.421672297329941159e-01	2.800953756318737276e-02
-1.504917163498318278e-01	-3.648865864951629252e-03
-1.434816557300074291e-01	-5.398955357004332073e-02
-1.407137990026020857e-01	-6.340950802255029828e-02	2.0
-1.389176070756183712e-01	-6.548905503836639774e-02	2.0
-1.386849074349204847e-01	-6.735338518005996866e-02
-1.013652814745807929e-01	-5.798287293862769420e-02
-1.091787676547735370e-01	-4.171380387087332553e-02
-1.331540016212900412e-01	-1.670482525110942446e-02	4.0
-1.379310872048463976e-01	-1.532080643288158406e-02	4.0
-1.469145230611434150e-01	-2.610535638430282190e-02
-1.428520532970601054e-01	-5.772022822092571365e-02	2.0
-1.389851674896831479e-01	-6.604288357253811081e-02	2.0
-1.366890900443453460e-01	-6.573711526488004719e-02	2.0
-1.378811858567217108e-01	-6.708148694731681794e-02	2.0
-1.192572310760448701e-01	-5.542426484013170812e-02
-1.253072650173485958e-01	-6.658093382238192137e-02
-1.268662381265082129e-01	-6.874702916611870329e-02
-1.335639923437937082e-01	-6.354017562448187328e-02
-1.351754229510683525e-01	-6.390085041732196380e-02
-1.370035905245675090e-01	-6.849506448074001164e-02
-1.376051181305082138e-01	-6.676646849147106766e-02	2.0
-1.384882371531022949e-01	-6.618667269868741543e-02	2.0
-1.404226522986921077e-01	-6.660560850191396542e-02	2.0
-1.153162408322512267e-01	-6.726519765520636018e-02
-1.185006357328624582e-01	-6.804084339779420398e-02
-1.290252995156369320e-01	-6.971144022966682674e-02
-1.331395443621935237e-01	-6.905425574758582152e-02
-1.399463417557609279e-01	-6.493588010302890623e-02
3.161496883059900648e-02	3.671815710197366689e-02
2.276511232115126238e-02	1.385212800727925464e-01
-6.820194615482302880e-02	1.140916264198316293e-01
1.142134726259392691e-01	3.791501564041977693e-03
7.975282253449299252e-02	4.586152255194833605e-02
8.128897818387283147e-02	1.048032931448772409e-01
4.464759505726232508e-02	1.296110028560477634e-01
2.951793282697003085e-02	1.391002585609142639e-01
-6.772320408659146529e-02	1.018874361540773599e-01
-1.312517741669336768e-01	2.257051042356529938e-02
1.178810289091451885e-01	4.633387030217777508e-02
8.304561050105331577e-02	7.812195267691825207e-02
4.713125678643036859e-02	1.029776309457852007e-01
4.355119436296289032e-02	1.360621575213885326e-01	12.0
3.285684697117826486e-02	1.332552949969271761e-01	12.0
-4.202616219141813020e-02	1.256042090501031938e-01	12.0
-1.023027992252918544e-01	7.051764232118773457e-02	12.0
4.998518323165462157e-02	8.341543178858829011e-02
4.152779734878492973e-02	1.024756431247569460e-01
-2.306701447484512529e-02	1.267572006299826914e-01	12.0
-6.440099370251394124e-04	1.415407597462730038e-01	12.0
2.368524954453894715e-02	1.382154758722298760e-01	12.0
-1.891546835643114627e-04	1.357871444253589410e-01	12.0
-7.816624597531550422e-02	1.052705379321252355e-01	12.0
-1.443618160592503863e-01	4.438954078481187858e-03	12.0
-9.277313588468973776e-03	9.404545302774267035e-02
-3.624554179263139025e-02	1.080290538500331271e-01	12.0
-5.638157143064829319e-02	1.183356419400944937e-01	12.0
-3.225216284924208032e-02	1.384872268767710912e-01	12.0
-1.579584781060303219e-03	1.479913695515044647e-01	12.0
-1.464207239528153570e-02	1.388643750507927710e-01	12.0
-7.048031953480966838e-02	1.065927968759970701e-01	12.0
-1.275821477446181795e-01	2.894122516288899841e-02	12.0
-1.448202768701220555e-01	-6.119349964155052640e-02	12.0
1.009085625097721206e-01	1.122640854331139956e-02
-2.555738914688423721e-02	9.844127577020893305e-02
-7.503292734582665824e-02	1.025235476224381215e-01	12.0
-7.292826072769507950e-02	1.084490869543252023e-01	12.0
-4.839013165808689343e-02	1.399111079160040294e-01	12.0
-1.242607420632657264e-02	1.532634448930103310e-01	12.0
-2.213321978534812245e-02	1.490725071887659681e-01	12.0
-7.318238522249113920e-02	1.152330903016402092e-01	12.0
-1.276613788574625374e-01	4.059642939283027857e-02	12.0
-1.443387099059972034e-01	-5.903035528116636066e-02
1.257138006665024788e-01	3.991342340177445047e-02
-2.637661487175058106e-02	1.013565610636024406e-01
-7.286122481132581430e-02	1.078246128607595333e-01	12.0
-8.414648782399432314e-02	1.063683132183583513e-01	12.0
-6.400027889723630681e-02	1.264898463180542387e-01	12.0
-3.819542935445625204e-02	1.511729315705264143e-01	12.0
-4.626983869605928029e-02	1.427722827321725174e-01	12.0
-7.939701336341628557e-02	1.135513944246643592e-01	12.0
-1.333122338831943532e-01	2.928928605436696350e-02	12.0
-1.434030385663790930e-01	-5.847818850834442250e-02
-1.399426175129701855e-01	-6.760565623675755809e-02
7.763097253484897708e-02	1.032974328469765252e-01
-3.389828255762797338e-02	1.092053665425574693e-01
-7.979367630668217359e-02	1.034737961380436250e-01
-8.659001437639528287e-02	9.479900010403242983e-02	12.0
-7.777605891996212939e-02	1.150818881937433619e-01	12.0
-6.278021762577945530e-02	1.381788531243343665e-01	12.0
-6.161612128034851116e-02	1.359594358053589636e-01	12.0
-9.777002828099157217e-02	9.979945012741978094e-02	12.0
-1.419735955100423497e-01	7.130386025710320867e-03	12.0
-1.413320881913029681e-01	-6.216681481608602594e-02	2.0
-1.392949709782055900e-01	-6.779521953155884240e-02	2.0
6.147100781908212963e-02	1.307515227669434066e-01
-6.287192861771982721e-02	1.087017885267606565e-01
-8.649544988454438421e-02	9.653422957993912368e-02
-8.449818801885852770e-02	9.755993243178630314e-02
-8.339909835389021364e-02	1.071896560177066360e-01	12.0
-6.762863820542555637e-02	1.270276033814278505e-01	12.0
-7.716225225069883731e-02	1.259140298161059990e-01	12.0
-1.193930955294109364e-01	6.614538044501240555e-02	12.0
-1.507180773141129637e-01	-1.859908911822544253e-02
-1.405816820921078347e-01	-6.378747898232632607e-02	2.0
-1.375017335635354276e-01	-7.057494329836420943e-02	2.0
-4.180268317399303546e-02	1.173133172391657431e-01
-8.661738109193672930e-02	7.780637104671381254e-02
-9.423460732100953641e-02	9.799099048031696679e-02	4.0
-8.993222518519590480e-02	9.917256039612791507e-02	4.0
-9.172254977840681167e-02	1.145987918276463180e-01
-8.632311349322183136e-02	1.179119203029252022e-01
-1.023499937549065542e-01	9.730312343507614703e-02
-1.385220787207942506e-01	2.508770696039737402e-02
-1.435424200715624821e-01	-5.273446273521578687e-02	2.0
-1.405012537584316434e-01	-6.923799602454178137e-02	2.0
-1.290904563370540714e-01	-7.146842642505915610e-02	2.0
-7.003059504635265886e-02	4.903216335394974812e-02
-1.063284448753289285e-01	4.704054261891070510e-02
-9.999882265290228889e-02	8.234188051321481017e-02	4.0
-9.523138085462920510e-02	1.011440858548711130e-01
-9.591736081329561847e-02	1.021037995473260129e-01	14.0
-9.680696234452898508e-02	1.013818546810110466e-01	14.0
-1.303319354272551300e-01	6.399884942794770160e-02
-1.483327220182753259e-01	-3.319827436134048515e-02
-1.406173211851535487e-01	-6.458517961950908937e-02	2.0
-1.363482078504006101e-01	-6.971028550728540496e-02	2.0
-7.323539969914782954e-02	-3.716246361839244811e-02
-1.107475124587991577e-01	1.727240394621837316e-02	4.0
-1.099828683047867628e-01	5.068550494958272423e-02	4.0
-1.106913301055268278e-01	7.427244953071827915e-02	4.0
-1.136943945406336254e-01	8.012235384171094432e-02	4.0
-1.279670147610592612e-01	5.918939825032737412e-02	4.0
-1.517634265525371340e-01	-1.148075280314698153e-02
-1.321164389738087863e-01	-6.738674094397725800e-02	2.0
-1.356148449125713362e-01	-7.042047131826226214e-02	2.0
-1.199425156444033497e-01	-7.439558305823479323e-02	2.0
-7.678178711709503224e-02	-5.692758481952538141e-02
-1.112952954582128035e-01	-5.831811611240667785e-04
-1.141691391419268342e-01	2.033374676637119544e-02
-1.314659751605346816e-01	4.069420530975752237e-02	4.0
-1.441343576873583276e-01	9.713842161728405283e-03	4.0
-1.430003584666124927e-01	-3.149724130191209476e-02	4.0
-1.251554499782527585e-01	-6.765455768167712158e-02	2.0
-1.248535232806774337e-01	-7.429900756482707425e-02	2.0
-1.266109197757916138e-01	-6.777139239277533977e-02	2.0
-1.240342855535022382e-01	-4.937714798296548996e-02
-1.257983447012190614e-01	-4.248981628864872268e-02
-1.214518605313471139e-01	-5.918344258305786865e-02
-1.071080556866412653e-01	-7.307299432144460927e-02
-9.913565855026550133e-02	-8.642650048283087583e-02
-1.106190132618220384e-01	-7.749546434395097882e-02
-9.121713747383954074e-02	-8.177594078072604467e-02
-7.659406964162741860e-02	-8.153618083313796117e-02
-1.098003652945909320e-01	4.487986232303572964e-02
-4.953786988039726724e-02	3.210461174955723390e-02
-8.298471411121985386e-02	5.735870910510799947e-02	8.0
-1.256622512074876130e-01	4.175575488616115744e-02	8.0
-4.028075001932885507e-02	-7.310478344703925935e-02
-4.211899991009521171e-02	-5.521727211097353372e-02
-3.501568837505717596e-02	-1.818478917908347009e-02	8.0
-1.047361438521636490e-02	2.919519051138003488e-02	8.0
-1.037771447242128581e-01	2.443552383157338720e-02	8.0
-1.367388344631053076e-01	1.908567821080208241e-02	8.0
1.958867697671640845e-02	-9.209676665339076862e-02
4.673647951015193203e-02	-7.939073059255125075e-02
2.791546306126716295e-02	-4.831003888604347429e-02	8.0
3.117114594412595877e-02	1.896629347600189627e-02	8.0
-5.450649043066540904e-03	3.110969701730198836e-02	8.0
-1.025751739559274955e-01	2.600070780706493362e-02	8.0
-1.405507026821650740e-01	-2.263758588918400941e-02	8.0
1.158913723472058815e-01	-7.563045652937344654e-02
1.216484844858487513e-01	-6.124333918118516490e-02
1.168867016274584003e-01	-2.421216610375305153e-02
8.467553865523766432e-02	1.992862484886880059e-02
6.273097122519669111e-02	4.253125209239883020e-02	8.0
2.431263316870885260e-02	5.389173680861501781e-02	8.0
-1.152204769921565536e-01	7.403152638985367739e-03	8.0
1.396440635527688712e-01	-6.404688733407792878e-02
1.481281154166935177e-01	-2.283987839439578435e-02
1.515403038100101851e-01	7.984413853107576869e-03	11.0
1.283259160888706174e-01	4.176802366412145362e-02
1.079794505254365045e-01	6.543194031323260051e-02
6.052084412981372646e-02	5.231922900440594271e-02
-5.171150727167112340e-03	6.456103680410882339e-02
-1.358291934268351653e-01	-2.742353355032861942e-02
1.448027800818136590e-01	-4.554955045079613074e-02
1.489188972337037731e-01	-1.605571379428893594e-02
1.504028283837288982e-01	1.724350019542021141e-03	11.0
1.372688220438538498e-01	5.945512087829338266e-02	11.0
1.061331095161536925e-01	8.066575774524319120e-02	12.0
1.007774865261012731e-01	8.324199896393930098e-02	12.0
9.537947407050598181e-02	8.219856402560274389e-02	12.0
4.826577820344234854e-02	8.253416096835383686e-02	12.0
-9.346745268283583596e-02	3.065411484756489988e-02	12.0
-1.384214557920555588e-01	-5.228888881602006267e-02
1.463996018779025188e-01	-1.116117067823139790e-02
1.380908634694763826e-01	4.659599245572641595e-03
1.411750901996963181e-01	8.486736935640258606e-02	11.0
1.022712743546056458e-01	9.709583644808041092e-02	11.0
5.883474747330903754e-02	1.057323746330706415e-01	12.0
7.640525093108015142e-02	1.003307393571581246e-01	12.0
9.300814182786454332e-02	9.407303617622018999e-02	12.0
5.252168214284800435e-02	8.762215445974978756e-02	12.0
-2.226844632491406864e-02	6.330904597186488847e-02	12.0
-1.261059123037883145e-01	-3.512910236273483755e-02	12.0
-1.347930636104358593e-01	-7.014313887921708179e-02
1.316569180119725457e-01	5.237917199951911545e-02
8.162929610904892663e-02	1.264293971094940794e-01	11.0
5.865093898973261499e-02	1.382911114561926891e-01	11.0
4.673590455346619821e-02	1.359946366175859844e-01	12.0
5.848625383683800361e-02	1.098811007243906679e-01	12.0
6.432705065755424390e-02	1.055426855710390743e-01	12.0
3.832359915672272493e-02	9.193674496009686392e-02	12.0
-8.038966470259324357e-03	8.629935184061005016e-02	12.0
-1.139252689820885039e-01	1.509976094887191533e-02	12.0
-1.261794067864944191e-01	-6.618798336926658143e-02
9.556734601547069163e-02	1.088022517598731115e-01
4.568925525583886899e-02	1.445842625551759519e-01
1.834285485567142479e-02	1.283648521909282469e-01
-1.189968513039624774e-02	1.342385847542560962e-01	12.0
4.202005652343165226e-02	1.171112518214227766e-01	12.0
4.140483649960975676e-02	1.093947000433764805e-01	12.0
1.916348611343278441e-02	1.097372165644237008e-01	12.0
-2.206932761969254003e-02	9.754233035482463843e-02	12.0
-1.104109135668988606e-01	2.028307590170333810e-02	12.0
-1.174270324926606768e-01	-6.615946958508869824e-02
5.884854742231235281e-02	1.354430779654158257e-01
4.129986812969137742e-03	1.397322747145267885e-01	6.0
-8.463575656207448714e-03	1.375963812244695716e-01	6.0
-2.083176455692340584e-02	1.418419590597568836e-01	6.0
2.706507525090704261e-02	1.457814994425534472e-01	12.0
2.857747604320036439e-02	1.281827818227173899e-01	12.0
1.335274518980281849e-02	1.136578137105586916e-01	12.0
-3.583260534007574188e-02	1.142215262017859667e-01	12.0
-1.184137440111520390e-01	1.740083188654820145e-02
-1.207333529604631417e-01	-6.732072680347833682e-02
5.962868262803183126e-05	1.418781269926122357e-01
-1.814270844208945230e-02	1.284036569553379525e-01	6.0
-3.025426707772550794e-02	1.366723354432987647e-01
-3.381995696343617630e-02	1.347635569124035204e-01	6.0
-1.410961259636564144e-02	1.476902754500425963e-01	6.0
-4.631707859107467989e-03	1.426200342476664218e-01
-1.810234490133125901e-02	1.350702255319088108e-01
-5.608142480788826795e-02	1.087721378216399415e-01
-1.187827115371383330e-01	-2.301576610189302874e-02
-1.186451776388600665e-01	-7.406904448635756588e-02	2.0
-2.187326554661922495e-02	1.314020745230000120e-01
-3.786317320074709253e-02	1.327611742303738962e-01	4.0
-4.493428298031150459e-02	1.328425094514947280e-01	4.0
-4.153108091728765355e-02	1.386842750576466610e-01
-4.011255589492531554e-02	1.410734419153979180e-01	6.0
-2.795164739539424820e-02	1.470533261036865991e-01	6.0
-3.946613917457249265e-02	1.385718837777350776e-01	6.0
-1.032808554667182799e-01	6.775359796493239661e-02
-1.110984425380357049e-01	-5.834378137616431231e-02	2.0
-1.085754352918045645e-01	-8.672124286006412108e-02
-5.167104889678214574e-02	1.240191240937064537e-01
-5.967821296768482248e-02	1.248465630827939876e-01	4.0
-5.942977304795653282e-02	1.267252285884715723e-01	4.0
-5.042477631703373708e-02	1.357223544497960510e-01	4.0
-4.886624026107307811e-02	1.388362758323298807e-01
-5.547794503432736113e-02	1.384070866110730935e-01
-8.536784260409217839e-02	1.110509455144883389e-01
-1.188661204219663148e-01	-2.280815783340465336e-02
-1.059215961844559434e-01	-7.873121761433628241e-02	2.0
-9.199335576705781892e-02	-7.984367127759722793e-02
-7.001879162098365028e-02	9.680932203955387727e-02
-8.324512060457459062e-02	1.030021517044176216e-01	4.0
-7.576744156248878259e-02	1.178210132226948648e-01	4.0
-6.721542919605591471e-02	1.245138546789940348e-01	4.0
-6.380625561389673128e-02	1.280081206132042959e-01	4.0
-7.777024723401154693e-02	1.155416099592295187e-01	4.0
-1.223496388581457039e-01	2.347498962399359110e-02
-1.002387642216701069e-01	-7.180976986188047917e-02
-9.661552682677133908e-02	-7.991638086014758724e-02
-8.092786878435409559e-02	4.107473315321260449e-02
-1.001268835499034143e-01	8.337181083204478482e-02
-8.851019655511835338e-02	1.031424364505872798e-01
-8.579133178356682099e-02	1.068507317361413606e-01	4.0
-8.911957107754299445e-02	1.005024616105925916e-01	4.0
-1.220222618730933545e-01	4.005012502838592447e-02	4.0
-8.639351930342351049e-02	-7.194242292750466228e-02
-7.645242295238960373e-02	-8.507197472545835470e-02
-1.108984620800829712e-01	7.794470190934357778e-02
-1.106468856382911842e-01	8.594990492020092299e-02
-1.256471503933146161e-01	3.793247856244912758e-02
-6.352546961921216873e-02	-6.764064980233797097e-02
-4.615175381465547177e-02	-7.586431444028793325e-02
-6.180236611592618279e-02	-3.724387671735331778e-02
-3.504171656631448889e-02	-7.222285990067306427e-02
-8.887451486724504135e-02	-4.085720998090201783e-02
-1.094697968449322850e-01	-2.024179947839712182e-02	8.0
-1.308522336970492639e-01	2.536205292838628923e-03	8.0
-6.297398314046118162e-02	-7.275101212640759651e-02
-6.104782524273514449e-02	-6.110066109994924388e-02
-6.657291533411170692e-02	-4.768729378948686343e-02	8.0
-8.923639504110154885e-02	-2.433029532147640284e-02	8.0
-1.211534247553190252e-01	-1.873253293498954811e-03	8.0
-1.459549548304176214e-01	-3.821403280766002414e-02	8.0
-1.124562246448147437e-02	-7.919766232738541245e-02
-1.239185477165744009e-02	-7.068432367550339657e-02
-1.323451245839624667e-02	-6.690028047177631887e-02	8.0
-5.035317519334352176e-02	-6.097574845920504527e-02	8.0
-6.103206215320643863e-02	-1.457514719310688996e-02	8.0
-1.226028485248088495e-01	-1.692150319225206243e-02	8.0
-1.450052032561091886e-01	-5.589281058959722631e-02	8.0
-1.421613763803566133e-01	-4.721218101468019346e-02
2.190230000785249945e-02	-8.924868088810559985e-02	10.0
2.461071976623566138e-02	-9.026611474155411818e-02	8.0
1.708332934604439579e-02	-8.962895051337657626e-02	8.0
2.590978760636832566e-04	-8.017928265404139498e-02	8.0
-1.613536127727825328e-02	-4.639483145094591005e-02	8.0
-6.873861419740860679e-02	-1.631969992403514702e-02	8.0
-1.251592052453137927e-01	-3.360920511465965987e-02	8.0
-1.426712800709463158e-01	-6.037933472970693355e-02
1.001545925195310022e-01	-8.815170782367806601e-02
1.031276721564206161e-01	-8.768882126356973561e-02	10.0
1.105511423771036589e-01	-8.220096406365348662e-02	8.0
1.002037546498709270e-01	-7.838686049824936108e-02	8.0
6.860155042088668387e-02	-7.295919037862691470e-02	8.0
4.281517245452699794e-02	-4.899901023987092430e-02	8.0
2.113014137920834340e-02	-1.526318599084177871e-02	8.0
-5.054539164160247455e-02	-3.959669032749687373e-03	8.0
-1.181857494394906588e-01	-4.395910645277703588e-02	8.0
1.070595037512769299e-01	-9.647611856133604669e-02
1.094474655457361723e-01	-8.877700742075640694e-02
1.190367228096305824e-01	-8.487615725770662756e-02
1.297505306812217207e-01	-6.467310053963938599e-02	11.0
1.384707139331406156e-01	-4.190769084571013825e-02	11.0
1.219384954128245185e-01	-9.827462372427091253e-03
9.304977088723188905e-02	7.174930508538650796e-03	8.0
5.058441014094007537e-02	1.881977000782494164e-02
-4.494898564711862637e-02	7.164427736344017132e-03
-1.166104556250335128e-01	-6.629820498301504383e-02
1.168453886212425380e-01	-8.540448248346031723e-02
1.143306700680149640e-01	-8.160976475403826369e-02
1.166356245232269412e-01	-7.788711480905589901e-02	11.0
1.417305897926421920e-01	-3.482405341791757619e-02	11.0
1.472799451660689041e-01	-8.806650501074632376e-03	11.0
1.502698123369063388e-01	7.275660584229941101e-03	11.0
1.182401922387499027e-01	9.180585052294900836e-03	12.0
8.891555900120164113e-02	1.093874448192336778e-02	12.0
4.863735163485982671e-02	3.738894538481733060e-02	12.0
-6.755433863678973749e-02	-1.460422181049198919e-03
-1.113083851284792092e-01	-7.400678604652581594e-02
1.466595970617662337e-01	-5.049284231702800413e-02
1.360735699982809355e-01	-5.834229581495298245e-02
1.406401876934084694e-01	-3.181215521849287825e-02	11.0
1.511530201903516224e-01	-1.191778965350721560e-03	11.0
1.443041211454768880e-01	3.698394880682639996e-02	11.0
1.352387891641038675e-01	5.543758821390283587e-02
1.327084431422095867e-01	3.626453858579458539e-02	12.0
1.179412579047350307e-01	3.602288863286743498e-02	12.0
6.999980295988229850e-02	4.263771127472450184e-02	12.0
9.073143718615431577e-03	4.237189292537416746e-02
-9.991628447546171965e-02	-6.867682746684965200e-02
-1.249464619216943684e-01	-7.409348498224438417e-02
1.521097552612197534e-01	-1.151403973794864165e-02
1.540498786059365521e-01	4.513807603393990564e-02
1.495655609753152870e-01	6.836694270669495255e-02	11.0
1.199501894518594375e-01	8.032044124256430828e-02	11.0
1.102074938778258850e-01	7.711078824970471479e-02	12.0
1.191148730320300414e-01	6.463724884297183948e-02	12.0
1.192223890973721778e-01	5.629306090011240021e-02	12.0
8.480567155080047381e-02	5.405030724573381407e-02	12.0
3.560802450767594496e-02	6.768025494697965661e-02
-7.270466275420736646e-02	-4.265850556313141584e-02
-1.073965226641850484e-01	-8.320946351499426685e-02
1.573878962096763867e-01	3.671990828215655756e-02
1.234487209371052663e-01	1.038556494425527665e-01	6.0
1.152578119919561161e-01	1.103522049443089875e-01
1.108766624933651829e-01	9.712094402110854618e-02
1.068595213159225094e-01	9.147591389006490270e-02
9.900778131843325502e-02	7.405433478995920860e-02	12.0
1.005772351435411799e-01	7.401301227208194333e-02	12.0
7.636659817252815230e-02	6.186799075086911459e-02	12.0
5.078067808605197381e-02	7.945682114974321475e-02
-6.699881883543511163e-02	-3.850817634222982594e-02
-1.040477148870955076e-01	-8.239066497155261848e-02
1.444285432931212976e-01	8.648319797771690520e-02
8.969352309534710244e-02	1.271837412279144264e-01	6.0
8.208399301728795672e-02	1.273043233683791575e-01	6.0
5.747551058737330326e-02	1.249586581749241032e-01	6.0
5.884141686862388865e-02	1.207947379692696221e-01	6.0
7.875677445757767181e-02	9.425673651768254335e-02
8.248324991569140618e-02	8.721088040864961866e-02	6.0
6.790610990093753907e-02	9.752851611403391685e-02
1.489370854231592510e-02	9.719977379009331342e-02	6.0
-6.518407097867760791e-02	-4.077847534199750823e-02	6.0
-9.194205139653169323e-02	-8.470915800817281627e-02
5.954133277361859516e-02	1.382765109732294051e-01
2.269860549229754318e-02	1.394610256598578513e-01	6.0
2.141407617839561142e-02	1.480746699094130370e-01	6.0
3.092135527646001567e-02	1.350321687984605001e-01	6.0
6.285739431016970635e-02	1.131435374311475089e-01	6.0
5.589643705374382210e-02	9.140028706264735625e-02	6.0
3.416544646576868960e-02	1.089600689960601027e-01	6.0
-6.006750324036250893e-03	9.950312824688858915e-02	6.0
-6.012284302278455422e-02	-6.159192258403842213e-02	6.0
-8.139228710008086787e-02	-8.444314054788101820e-02
2.343224324737403289e-02	1.456118549524185735e-01	5.0
-4.194047208919123547e-03	1.337844547707640053e-01	4.0
-7.982755447372912386e-03	1.436102271043004919e-01	6.0
1.374275439220736059e-03	1.380776907870867043e-01	6.0
2.987400233037713557e-02	1.229622751064865099e-01	6.0
2.619983457298252078e-02	1.024909563049329064e-01	6.0
-5.198267009585016279e-03	1.146990870995528711e-01	6.0
-4.590478267069920959e-02	6.070730876023225364e-02	6.0
-6.360965084755226817e-02	-7.412029823316802768e-02	6.0
-9.412983680803043264e-04	1.457233593458854559e-01
-1.760530178537202811e-02	1.402049166765469979e-01	4.0
-3.174553570405366787e-02	1.382456258270610139e-01	4.0
-2.113034983568951725e-02	1.427499998602028974e-01	4.0
5.911696076262256197e-03	1.391324765072584901e-01
3.847672677194875594e-03	1.254636398291252564e-01	6.0
-3.058124871022569607e-02	1.206590315883567521e-01	6.0
-5.780071510706671217e-02	-3.769752805251588845e-02	6.0
-5.648893249292514379e-02	-7.428738933514152099e-02
-2.623304929599549681e-02	1.375446335294142619e-01	4.0
-3.539457210697162515e-02	1.394855602994513333e-01	4.0
-3.373123172419955490e-02	1.401130316129823028e-01	4.0
-2.516652020710177101e-02	1.301130969749232646e-01	4.0
-3.166418939751231704e-02	1.276093876204642263e-01	4.0
-4.730132396385020033e-02	3.954913326423612624e-02
-4.250334140543281930e-02	-7.451847103812524187e-02
-3.968039044866026460e-02	-7.404941297741438055e-02
-3.187361265382181175e-02	1.329224055871121302e-01
-4.314300129182261495e-02	1.349655929150195000e-01	4.0
-3.976825312795392864e-02	1.345458157857513659e-01	4.0
-4.828001202967246996e-02	1.317643508341973801e-01	4.0
-6.289857456762723564e-02	9.325817358640375865e-02	4.0
-3.241498312101679519e-02	-3.901528995188167231e-02
-2.718882133554908001e-02	-7.941854800213285492e-02
-5.950515775698150822e-02	1.288092249965271385e-01
-7.911730985867648780e-02	9.582127542894072758e-02
-3.726825946108526522e-02	1.812524912120733883e-02
-8.699969909576585336e-02	-4.483521281207179798e-02	8.0
-1.048316503920130871e-01	-4.050157891381438863e-02	8.0
-1.351211583412655348e-01	-1.376542018513384619e-02	8.0
-1.396838631862014068e-01	-2.362742438562224004e-02	8.0
-5.367462793738426996e-02	-7.121290659549758817e-02
-4.264007989984042873e-02	-6.989710798579396034e-02	8.0
-5.286039749963580142e-02	-5.890867873030468382e-02	8.0
-6.554734598869337014e-02	-4.740065581148539958e-02	8.0
-1.160429605380187412e-01	-2.695826578660846101e-02	8.0
-1.404941447068192018e-01	-4.404367667187460145e-02	8.0
-1.418723504013396641e-01	-4.574237157409424132e-02
-1.587107082865238036e-02	-7.691955801589535346e-02
-8.752139816102531833e-03	-7.932436428325592703e-02
-1.785881361995133318e-03	-7.539908481490806280e-02	8.0
-4.998115559553996910e-03	-7.421405447756017348e-02	8.0
-1.949040206193490554e-02	-6.298950337871871141e-02	8.0
-5.098156643481866618e-02	-5.086184166013457686e-02	8.0
-7.803134096290319233e-02	-1.059251219425088632e-02	8.0
-1.310157182957151778e-01	-5.198752694721392453e-02	8.0
-1.440156934556099111e-01	-6.626936410927088128e-02
1.683053924360177270e-02	-8.723811168612594091e-02	10.0
1.455224550424710946e-02	-8.694781557440899034e-02	10.0
2.234919991104575288e-02	-8.807362888019615310e-02	8.0
2.356284321776136795e-02	-8.957891103028046975e-02	8.0
1.797248509259980311e-03	-8.345219718180396651e-02	8.0
-5.096709591003395143e-03	-7.336691340188135346e-02	8.0
-2.359352876682100156e-02	-4.720794269586175290e-02	8.0
-6.224318470094027805e-02	-3.841254346120794722e-02	8.0
-1.189472573091761159e-01	-5.578350497674060271e-02	8.0
-1.412018923338337062e-01	-6.797450127579122980e-02
8.636586203905227688e-02	-8.862669383852996019e-02	10.0
9.393612234782658388e-02	-8.437218632120363493e-02	10.0
9.282545918184666178e-02	-8.654559367896590139e-02	8.0
8.647554129473188078e-02	-8.511262439703427829e-02	8.0
7.342341785119645137e-02	-9.672323678870314856e-02	8.0
3.346587718793118948e-02	-7.721680657741657183e-02	8.0
3.167795665766985624e-02	-6.262297194268746925e-02	8.0
7.036852512602821859e-03	-6.412518788115161017e-02	8.0
-3.651986607044770822e-02	-3.494074102669436632e-02	8.0
-1.122912476606555410e-01	-6.488617838938637306e-02	8.0
9.276035105835746253e-02	-1.003105568645775991e-01
1.005610128623423000e-01	-9.493376692947455564e-02
1.066680501321136815e-01	-8.983750942416911245e-02	8.0
1.162803247652403060e-01	-8.391139522867337164e-02	8.0
1.205888266729188557e-01	-7.515769307557533530e-02	8.0
1.136241189335830265e-01	-6.969710062419291752e-02	8.0
9.421993940501273423e-02	-5.971270622396435135e-02	8.0
6.436022980348495015e-02	-4.681199361090770950e-02	8.0
4.031397535705749657e-02	-2.221763651539589851e-02	8.0
-2.071281341356784322e-02	-3.990806791523705127e-02	8.0
-1.071959736203545871e-01	-7.382863728216518262e-02
1.005662470227350336e-01	-9.230101884410486790e-02
1.008739080153360917e-01	-9.201723213793204514e-02
9.784385783140925330e-02	-9.082042694136005512e-02
1.064340367815325289e-01	-8.563592044378386114e-02	11.0
1.317782624466379005e-01	-5.922905123407785216e-02
1.402354158335230860e-01	-3.681342196421903690e-02	11.0
1.271089536506178064e-01	-3.090121078366455179e-02
1.048075290718088332e-01	-3.498317904532182582e-02
6.610684508468536724e-02	-2.114065291723027026e-02
5.407189562919068049e-02	-1.006523119359184482e-03	8.0
-5.698201770315212966e-02	-6.656071473219411783e-02	8.0
-1.109761590579451673e-01	-8.195505710966440038e-02
1.200675806300804949e-01	-7.772418173052064727e-02
1.279959688427965425e-01	-7.592682889146354364e-02
1.220641332724248657e-01	-7.126424806954842484e-02
1.165710644639190718e-01	-5.550720384643807043e-02	11.0
1.376753549374905294e-01	-3.135935888586433018e-02	11.0
1.489818929776871581e-01	-8.053884054993864366e-03	11.0
1.454997099314897790e-01	-2.177616439681870613e-03
1.427239584994979826e-01	-8.556390813619500421e-03
1.026544417892673589e-01	-9.573481369478558864e-03
7.944121098167659933e-02	3.084230008717322308e-02	8.0
-2.365970995266674509e-02	-2.153324927915436365e-02	8.0
-9.248609516071396031e-02	-7.683772196717639225e-02
1.508621466162535507e-01	-3.213749837216858807e-02
1.550671526246052145e-01	-7.138909829075678476e-03	6.0
1.539447286740070198e-01	-2.411242296945564293e-04
1.516280399167958537e-01	6.524295389635226261e-03	11.0
1.488600314693970250e-01	3.305342996449321669e-02
1.446229207044417708e-01	3.215191510491584304e-02
1.505309970455546431e-01	2.945311516464606608e-02
1.255848885809968118e-01	7.921117371280216729e-03
9.706365736075414641e-02	2.377743176602555020e-02
1.878621170931627296e-02	1.918868849206019009e-02
-6.748308073289541187e-02	-7.404727406462270622e-02
1.533691897795587122e-01	5.213859260519609906e-02	6.0
1.518860336346413709e-01	6.573133350226696703e-02	6.0
1.447997981635389952e-01	6.615718757544607198e-02	6.0
1.410769313160873950e-01	6.643562964219200395e-02	6.0
1.376706830501770729e-01	4.804533785035723648e-02
1.390983916061331038e-01	5.232560781502820779e-02
1.287574417950182182e-01	4.146834434484040349e-02
1.132099646754641531e-01	4.416153266329447824e-02	6.0
5.712501781505621712e-02	3.324684153802330566e-02
-5.223386329939668643e-02	-7.437179851320453727e-02
1.425188004697512667e-01	7.590939777397628929e-02	6.0
1.268379036257024362e-01	8.866191147090404789e-02	6.0
1.211572755220036435e-01	9.190881384327267978e-02	6.0
1.171680099259637814e-01	8.963815843098482672e-02	6.0
1.150586493045709924e-01	8.517121902813415413e-02	6.0
1.238767981530837503e-01	7.250599065292527567e-02	6.0
1.189837345076880659e-01	6.816867581627328310e-02	6.0
1.071022120533703104e-01	7.044348792457709452e-02	6.0
3.209743179654329925e-02	2.743395752610141777e-02	6.0
-4.615240542429213666e-02	-7.721434240368794943e-02
1.070294089066587684e-01	1.172948357292949578e-01	5.0
9.321403575247307061e-02	1.196194114705389500e-01	6.0
7.653485029821945063e-02	1.125585766525611792e-01	6.0
8.980182045397820667e-02	9.543499210611222638e-02	6.0
1.028889153910616666e-01	7.595809055762167694e-02	6.0
9.020049575988445256e-02	7.145846885359583012e-02	6.0
8.474450586400157637e-02	7.930597441596508312e-02	6.0
-6.717426212373543530e-03	1.738388998767805005e-02	6.0
-4.633801709116598666e-02	-7.529442826181040327e-02
8.350732364879208391e-02	1.278465298491492652e-01	5.0
5.897677806060121902e-02	1.253872951042344364e-01	5.0
4.680799390815732625e-02	1.196403946068952118e-01	6.0
5.885319110974053525e-02	1.034254721235352004e-01	6.0
5.618152158400588347e-02	8.604223579780559406e-02	6.0
5.507636611725006542e-02	9.231801267765732399e-02	6.0
3.428120487365320795e-02	1.035687490546088330e-01	6.0
-2.701072726892747577e-02	-1.864539718104645666e-02	6.0
-1.830401813402966413e-02	-7.755216154339669710e-02
5.186309990053582231e-02	1.409655406688182233e-01	5.0
4.574145345572314114e-02	1.469857432443021916e-01	5.0
3.337920591201481296e-02	1.407853947199825262e-01	4.0
5.027897799727953226e-02	1.161001456762228989e-01	4.0
3.671130682084104008e-02	9.412986555511279607e-02	6.0
3.602124943039376748e-02	8.804050988540884637e-02	6.0
1.113253557779622128e-02	6.805302251009195946e-02	6.0
-3.567726615968787492e-03	-4.787607522791036824e-02
1.231969048081688750e-02	1.404216572317775746e-01
1.980309267714204166e-02	1.496679864688179595e-01	4.0
1.773820938707306241e-02	1.316867812394247883e-01	4.0
3.592538369092124900e-02	1.053077649835261753e-01	4.0
5.067343596189924013e-03	1.179082922185599458e-01	4.0
-1.152667126935356251e-02	3.933055105110869892e-02
1.624598960892771615e-02	-6.808212050731822507e-02
-1.721234115881643345e-03	1.438328233685045310e-01
9.127087666611955613e-03	1.332501967088289552e-01	4.0
-1.122594194742453436e-02	1.258055737889529069e-01
-1.260488728240916415e-02	7.544379247771278163e-02
8.694046970398902272e-03	-1.883645688236576521e-02
-1.445812075786100936e-01	-2.363788020386194122e-02
-8.451594443432404458e-02	-5.808990926406608357e-02
-8.336699552074286479e-02	-4.782965809026389764e-02	8.0
-8.897911159226842837e-02	-3.167675115712172834e-02	8.0
-1.306165818926104671e-01	-2.743701251911126807e-02	8.0
-1.466174150548138766e-01	-3.578736597203958231e-02	8.0
-6.860916278280497493e-02	-7.021230111094906023e-02
-5.314573561216838493e-02	-7.051447928575725610e-02
-3.359801114677123113e-02	-6.891888006544634460e-02	8.0
-4.092387851015903688e-02	-5.508201759446734042e-02	8.0
-6.259997716061617423e-02	-4.890965699590364701e-02	8.0
-8.874043390028592271e-02	-3.003689273071948745e-02	8.0
-1.307938772943566252e-01	-4.215378584129640671e-02	8.0
-1.425082034085976279e-01	-6.570565057935820463e-02
-2.306458058696419719e-02	-7.519472453493999953e-02
-8.974158401849863589e-03	-7.568509316092245087e-02
-7.406112637024537572e-03	-7.533529103654601489e-02	8.0
-4.103276556397971418e-03	-7.375480879105113241e-02	8.0
-6.634480851959129004e-03	-6.928657091232733045e-02	8.0
-2.247487885133037447e-02	-6.631757079823925871e-02	8.0
-4.584922992380165846e-02	-2.569880790041771668e-02	8.0
-9.068290970838660536e-02	-3.787156387488757603e-02	8.0
-1.303091270070040331e-01	-6.064814663421131541e-02
3.062337791774821533e-03	-8.218885312325306669e-02	10.0
1.192909037709866983e-02	-8.269193993928519726e-02	10.0
1.761874333121448560e-02	-8.794416392674535288e-02	8.0
2.353584195329665868e-02	-8.902169743773184762e-02	8.0
1.747282310306544351e-02	-8.754927680476486118e-02	8.0
1.728676001753086996e-03	-8.102144648954014150e-02	8.0
1.352865884135733129e-03	-8.119978323863842606e-02	8.0
-1.888778244916702398e-03	-8.105775828817593509e-02	8.0
-3.739963354984882776e-02	-4.418365563298667920e-02	8.0
-1.223572959299396856e-01	-6.177040786324932559e-02
5.778853755175514251e-02	-8.575983599224717979e-02	10.0
7.856734188121268503e-02	-8.744471746822586600e-02	10.0
8.796088317171650572e-02	-8.492959597150946671e-02	8.0
8.002804924334286363e-02	-8.102948626583524050e-02	8.0
7.886481199981332235e-02	-9.637280522229162150e-02	8.0
6.128631032008760582e-02	-8.860563137938151645e-02	8.0
4.504941654482001040e-02	-9.168533557883488949e-02	8.0
5.318776169536995613e-02	-8.193179729105648512e-02	8.0
2.100690602419129707e-02	-6.650041891633316771e-02	8.0
-8.846138826990033663e-03	-6.882987503757383163e-02	8.0
-1.225612741141779427e-01	-7.273667206976429378e-02
9.281458980607013021e-02	-1.026759368685545432e-01
9.545332828955752080e-02	-9.419761589820072056e-02
9.304683466262082814e-02	-9.558742121797478286e-02	8.0
1.089973884593021247e-01	-8.652711500529175481e-02	8.0
1.189070679645066186e-01	-7.864502602623743566e-02	8.0
1.191917770719494313e-01	-7.299987547137050392e-02	8.0
1.006706702050031016e-01	-7.945811547775864792e-02	8.0
8.695430599508237324e-02	-7.370866271513930312e-02	8.0
7.185961726013384565e-02	-6.150146345518494456e-02	8.0
3.454065477531247097e-02	-4.975076633940366672e-02	8.0
-3.730767621663168276e-02	-6.738922847897264867e-02	8.0
-1.105190104581427191e-01	-8.036777743882161928e-02
9.128998197511181689e-02	-1.041584779702461327e-01
9.957840795814491830e-02	-9.841211247118011873e-02
1.031235040702109945e-01	-9.587509988147224771e-02
1.000697471810284012e-01	-8.790505576353456474e-02	8.0
1.149599968239574110e-01	-8.356141517695152288e-02	8.0
1.231745428213585902e-01	-7.278731661678625176e-02	8.0
1.289849287290689706e-01	-5.579136587807531633e-02	8.0
1.127719430259314509e-01	-5.981546532780285252e-02	8.0
1.000424630422288019e-01	-5.352754202232025416e-02	8.0
1.002578782685168424e-01	-1.089805834474810373e-02	8.0
9.531196963415309795e-03	-3.905181585102900088e-02	8.0
-8.621898232185808142e-02	-7.278567672647294484e-02
1.083043310057831415e-01	-9.186048210333529196e-02
1.151295937913979495e-01	-8.815635207575871213e-02
1.122798851289793232e-01	-8.321136292548021729e-02
1.151978069018374795e-01	-7.108252618334037765e-02
1.326778646565409947e-01	-3.729443211772388855e-02
1.377690978251107923e-01	-2.820563427815349009e-02
1.296229130188954748e-01	-3.191163084501829478e-02
1.395515625674388083e-01	-2.080695191597889751e-02
1.296057246485827763e-01	6.688672920486498329e-03	8.0
8.282074815852485949e-02	-9.723353852307157694e-05	8.0
-3.677325115968919228e-02	-7.486183071773290509e-02
1.327482694529187324e-01	-5.593496374915412489e-02	6.0
1.377275682728918704e-01	-4.107400338036888698e-02	6.0
1.332520636599655584e-01	-4.035684141679213299e-02
1.400732061189813027e-01	-2.879301976426186169e-02	7.0
1.482765042984890147e-01	-6.073214335137031364e-03
1.488345610812089048e-01	1.729996497882712106e-02
1.530484866301960456e-01	-5.842807434731672094e-04
1.369587309466226976e-01	6.736137922768684061e-03
1.069959942273825543e-01	2.209588788873725548e-02
-2.672889129369538166e-02	-5.184014620947947211e-02
1.535219039153060128e-01	-6.036651891972850265e-03	6.0
1.525793325997910621e-01	7.934275926028173595e-03	6.0
1.534777038593366227e-01	5.459845453896931822e-03	6.0
1.566605509944219710e-01	2.761184461381727823e-02	6.0
1.495943149525517657e-01	2.775460828185069562e-02	6.0
1.452365649160237138e-01	2.234794922091692601e-02
1.416318110084274495e-01	1.600507806113278184e-02
1.383789510715175697e-01	1.128888424750563307e-02	6.0
1.205130556367116357e-01	2.863893939751761125e-02	6.0
-1.730698217198088640e-02	-4.105244815817212650e-02
1.517821480465545991e-01	5.093355440788473187e-02	6.0
1.475022975943142689e-01	5.750574362628417535e-02	6.0
1.447497533507263179e-01	7.163460059083769094e-02	6.0
1.430830769305458383e-01	5.835663507034869607e-02	6.0
1.368493848156479009e-01	5.567695888583660407e-02	6.0
1.434606259742823020e-01	4.978078802742843395e-02	6.0
1.316622370053530389e-01	2.143961018172024086e-02	6.0
1.089413667670745406e-01	5.415054687504232411e-02	6.0
5.864375866197768690e-03	-1.127738465669588137e-02
1.432250155213586063e-01	7.812400883172490595e-02	5.0
1.364580522898438397e-01	9.059130093223975722e-02	5.0
1.230969827246641141e-01	8.571615953776287600e-02	6.0
1.277101777748595735e-01	7.976525340155329880e-02	6.0
1.219410871153842751e-01	7.830622644058544968e-02	6.0
1.246850241854181446e-01	6.792427291256995792e-02	6.0
1.280523601598252403e-01	5.755442994927802147e-02	6.0
9.830010799754217155e-02	6.910912271564591258e-02	6.0
1.128801662640745301e-01	1.133140260761137247e-01	5.0
1.101608583366183725e-01	1.052558713682290592e-01	5.0
1.111885247740850152e-01	9.398877676788794377e-02	6.0
1.171012311816440471e-01	8.547839688620249843e-02	6.0
1.098612556011982072e-01	6.451079615470947659e-02	6.0
1.071973431992737091e-01	8.602847861692318465e-02	6.0
6.338752550573396871e-02	6.462754717963162254e-02
9.107367279966745166e-02	1.168687456735840458e-01	4.0
7.537553523266078692e-02	1.129085566129679613e-01	4.0
9.024766442389460519e-02	1.025408464885513155e-01	4.0
9.746296181419290827e-02	8.487077626336390901e-02	6.0
5.604322551967475668e-02	1.006372118771537705e-01	6.0
6.298802616703044754e-02	1.295277553846148622e-01
5.446567459469398714e-02	1.163222903222938948e-01	4.0
4.311376449838783681e-02	1.055003169602345137e-01
-9.041170149962614311e-02	-5.366738614861335521e-02
-9.004477176006273065e-02	-4.344890004457045707e-02	8.0
-9.152477461518578050e-02	-2.484468809783235005e-02	8.0
-1.305829108683487505e-01	-2.994805867504185884e-02	8.0
-1.431090417635902390e-01	-4.599582926160753621e-02	8.0
-6.610347437751591670e-02	-6.110298190106538962e-02
-5.838365384187561846e-02	-6.819182760754163852e-02	8.0
-3.556181686538138070e-02	-6.531074529158531483e-02	8.0
-2.119451784951673426e-02	-6.555052204576672370e-02	8.0
-4.428600659749944157e-02	-5.481495423665609656e-02	8.0
-6.931857360586983485e-02	-3.336318941826817847e-02	8.0
-9.868060576779452697e-02	-3.516228665351674165e-02	8.0
-4.394239358383915384e-02	-7.323264830479220278e-02
-1.467527032070464581e-02	-7.380423505071538604e-02
-7.265993499856023864e-03	-7.409080497833800405e-02	8.0
-2.596199366590812383e-03	-7.263393379080231027e-02	8.0
-1.330199264772260982e-03	-7.550864152668268492e-02	8.0
-1.267312584792639699e-03	-8.030690745935926966e-02	8.0
1.170215553721754703e-02	-6.522482170675492075e-02	8.0
-4.587043613429538091e-02	-5.883561019853794649e-02	8.0
-7.314571812909190229e-02	-5.524557603438581127e-02	8.0
-5.167876996881559139e-03	-8.183339807821612966e-02	10.0
4.458122850471746106e-03	-8.238116662645400545e-02	10.0
1.511123955730988601e-02	-8.500274266433917314e-02	8.0
2.016547376409548453e-02	-8.856966546316917543e-02	8.0
2.358227197326118879e-02	-8.892080955783883411e-02	8.0
2.939856149940493074e-02	-8.748676861595407195e-02	8.0
2.419356955332292031e-02	-8.570688856580729875e-02	8.0
2.703982898897846002e-02	-8.714041506584956076e-02	8.0
1.193625791320399900e-02	-5.665952035849098484e-02	8.0
-3.489418581038114531e-02	-6.425098947747480416e-02	8.0
-1.322428531196687684e-01	-7.048167134985668103e-02
2.262177769548937706e-02	-9.325259612907429996e-02
5.538025645513167117e-02	-8.286093664942704995e-02	10.0
7.776403432066787691e-02	-8.789790545068275340e-02	8.0
8.309738902984967202e-02	-9.086569452889890763e-02	8.0
7.319298577151847618e-02	-8.999443628983336274e-02	8.0
6.765365231043887762e-02	-9.051703265041963209e-02	8.0
7.092651249998099816e-02	-9.480933872317172384e-02	8.0
4.882377188336925466e-02	-8.659146734666363365e-02	8.0
5.923093052122088004e-02	-7.496745143119498689e-02	8.0
2.403333359691549667e-02	-5.245300639165500350e-02	8.0
-3.752445995065585571e-02	-6.844563236939966988e-02
6.762658961973984362e-02	-8.702565134631586041e-02
8.942735545560050181e-02	-9.515550628280045053e-02
9.392157815853187375e-02	-9.194155520747536448e-02
1.028334515968791496e-01	-9.193554623496191791e-02	8.0
1.094616913640009404e-01	-8.487685718029190640e-02	8.0
1.107996108587043643e-01	-8.171852531753169557e-02	8.0
1.043687435075330433e-01	-7.874851165101193207e-02	8.0
9.923985250178252171e-02	-7.806596110641797481e-02	8.0
9.467620745194810228e-02	-6.112467567291216680e-02	8.0
1.005237789058780057e-01	-2.272960218797177856e-02	8.0
1.432666426102385468e-02	-5.262374246408851181e-02	8.0
-4.923686172803402178e-02	-7.241400287246164968e-02
8.745712519750264979e-02	-1.004991255920052867e-01
8.827645541001469254e-02	-9.487487231619814998e-02
9.616018807810405855e-02	-9.903761280148407065e-02
1.010805875409918203e-01	-9.264236315290381996e-02	7.0
1.049889309969945367e-01	-8.833032175019996102e-02	7.0
1.213213204845423887e-01	-7.872502098054162678e-02	7.0
1.276910237735382203e-01	-6.775298032176471641e-02	8.0
1.247765925864377373e-01	-6.467091243156330993e-02	8.0
1.285080676573155667e-01	-5.454587553613330503e-02	8.0
1.400091351938295425e-01	-1.231027593258140346e-02	8.0
1.023023918364342894e-01	-1.732757839356733557e-03	8.0
2.658254964633443955e-03	-6.271579310456364131e-02
9.759204332889961919e-02	-9.829354892757770357e-02
9.978366233896480975e-02	-9.305699110465195933e-02
9.285320777658857827e-02	-8.841638536741473764e-02	7.0
9.655196657737796784e-02	-8.679208380290241720e-02	7.0
1.118273679178859170e-01	-7.285206156223419938e-02	7.0
1.312451125491836401e-01	-5.481808967566806357e-02
1.281728361671273242e-01	-4.916742634160936598e-02
1.319424133061298521e-01	-3.723889812121849302e-02
1.489340876125712088e-01	-1.592106363983691528e-02	8.0
1.273518574930126157e-01	1.513024802894535545e-02	8.0
3.184311303493316675e-02	-2.539258048106885282e-02
1.056583791424498264e-01	-7.343449442193206167e-02	6.0
1.127636576412245489e-01	-6.699129909835467578e-02
1.105777047864747592e-01	-5.964518256698587984e-02	7.0
1.346816537705084194e-01	-3.599020267670995782e-02	7.0
1.417715922244843774e-01	-2.675006607125131330e-02	7.0
1.425686056091647336e-01	-2.398869683287435314e-02
1.442726881386765803e-01	-2.026748795788706550e-02
1.414235799037679708e-01	3.818377120462008827e-03	6.0
1.372172123167809676e-01	-3.802797674401673517e-02	6.0
1.385464593927769605e-01	-3.460589633135748716e-02	6.0
1.395252306690196731e-01	-3.111823890389098235e-02	6.0
1.457580669858672129e-01	-9.191349624528133769e-03	6.0
1.529843864702492839e-01	9.211999655049811497e-03	6.0
1.528916086442186906e-01	9.786892695363003450e-03	6.0
1.536099759591221248e-01	6.668751972829673478e-04	6.0
1.481769184618412505e-01	1.423196566452489265e-02	6.0
1.543801672199793251e-01	4.457942708900930473e-03	6.0
1.549793937156607737e-01	1.538632774163432165e-02	6.0
1.575493341462455288e-01	3.070322825541450806e-02	6.0
1.516408453108085141e-01	3.393880717111923129e-02	6.0
1.463760698378282488e-01	3.046118768215453840e-02	6.0
1.529298577493913291e-01	1.379063452385947443e-02	6.0
1.405024727230763104e-01	2.858827824863466316e-02	6.0
1.477941201012137329e-01	6.417365699853362637e-02	5.0
1.487339566606107055e-01	7.204485931493116724e-02	6.0
1.452571049398770631e-01	6.336159137607327851e-02	6.0
1.416883961839411898e-01	4.429766246283715209e-02	6.0
1.384738015159734104e-01	4.043968443391725981e-02	6.0
1.344174566255486591e-01	9.327905474821952814e-02
1.347212716836870827e-01	9.350846048572503122e-02	6.0
1.362405358740054750e-01	8.058973498426935667e-02	6.0
1.389997456544135312e-01	6.144380166308193586e-02	6.0
-1.063652581958227927e-01	-4.346959831712336048e-02
-9.302296597246763332e-02	-4.975871828422663568e-02
-8.715328305150470134e-02	-3.906274700791348420e-02	8.0
-1.074770024901861576e-01	-3.404454115949404058e-02	8.0
-1.258190976845162956e-01	-3.881286185553519535e-02	8.0
-7.915736329517968073e-02	-5.157280354234548836e-02
-6.223647763090905949e-02	-6.068203367417283195e-02	8.0
-5.054619611511693839e-02	-6.295471589761363063e-02	8.0
-2.296416910551131105e-02	-6.640615404116330389e-02	8.0
-3.985346885586227988e-02	-5.377780076205947168e-02	8.0
-4.353925071354509957e-02	-4.562178664390100641e-02	8.0
-5.183011219111744589e-02	-7.151321447143335619e-02
-2.860912580220561705e-02	-7.083820692676189024e-02
-7.291937594840811228e-03	-7.752320938048627708e-02	8.0
-5.580243765907512681e-04	-7.422510499631199132e-02	8.0
-4.300888354202000519e-04	-7.610298151261056521e-02	8.0
8.658807326010833916e-03	-8.330326093600526338e-02	8.0
1.068423659323254095e-02	-7.919389465522161387e-02	8.0
3.085647830693607607e-04	-6.030144953185069545e-02	8.0
-1.519219596313160260e-02	-7.684061711672902917e-02
-2.333970836846449223e-03	-8.164734730442137212e-02
5.023079105400288062e-03	-8.236730339562793601e-02	8.0
1.936200481431413212e-02	-8.837353397158022317e-02	8.0
2.182847154147018326e-02	-8.743474382320301497e-02	8.0
2.538433892249543009e-02	-8.876904833963854269e-02	8.0
2.905071924001341455e-02	-8.794595881843678131e-02	8.0
3.793212738754910690e-02	-8.050867709747824841e-02	8.0
5.187368994736434730e-02	-5.701572924134402920e-02	8.0
2.567818825250255859e-04	-5.555131064870785090e-02	8.0
2.534874096417509895e-02	-8.889014833849866182e-02
5.522644875667568481e-02	-8.223612194655936791e-02
7.555396292998464713e-02	-8.704382978907387880e-02	8.0
8.238186516248821589e-02	-9.068531080403936795e-02	8.0
7.258313079647424337e-02	-8.612669402365807914e-02	8.0
6.946498638208484233e-02	-8.998841055754973339e-02	8.0
7.812223383904257079e-02	-9.289249571498434110e-02	8.0
8.331492760015536680e-02	-6.915297116552845957e-02	8.0
8.704865781837224648e-02	-4.677443746039196965e-02	8.0
6.914797058732276291e-02	-8.592504366147725448e-02
8.713754548988332516e-02	-8.975234023365591396e-02
9.578110754002583382e-02	-9.037591943059361532e-02
1.001153364961371306e-01	-8.658288135475096514e-02	8.0
1.098903285119220974e-01	-8.367498761596220413e-02	8.0
1.082548404947655113e-01	-8.294697946679244205e-02	8.0
1.047216375868907368e-01	-7.930723972189455961e-02	8.0
1.142690627826850325e-01	-6.679333261659167742e-02	8.0
1.345811329824347369e-01	-3.053332634433007439e-02	8.0
1.135553954047754527e-01	-1.557971760943227882e-02	8.0
8.811026822673558023e-02	-1.000719394865214190e-01
8.939028479477294231e-02	-9.426264944750201158e-02	7.0
9.445221416202960463e-02	-9.342047245404666578e-02	7.0
1.030090847481394123e-01	-9.226531972206966636e-02	7.0
1.124855659596168678e-01	-8.825747298196721935e-02	7.0
1.212606104249961125e-01	-7.924261037870861113e-02	7.0
1.227271514527235041e-01	-7.363111701583607838e-02	8.0
1.271416654887167763e-01	-6.712060435740825615e-02	8.0
1.365832219781679679e-01	-4.077490869374055665e-02	8.0
1.371365944361354616e-01	-1.653611977287804125e-02	8.0
9.508420827118954644e-02	-9.834908636920791647e-02
9.326483930086543195e-02	-9.014946268342817481e-02	7.0
9.542731238084850576e-02	-8.796041010986765940e-02	7.0
1.021702867317570707e-01	-8.311783641254522070e-02	7.0
1.191235087943626203e-01	-7.497538276432955118e-02	7.0
1.318938016192177098e-01	-5.925285918318232148e-02	7.0
1.358643918317248844e-01	-4.536944008463551087e-02	8.0
1.314170042757005497e-01	-3.232744639113619561e-02	8.0
1.142187086891909564e-01	-7.023455131384186145e-02
1.215584368964161555e-01	-6.257890277424468795e-02	7.0
1.265695962555023479e-01	-5.848579787152669018e-02	7.0
1.281253248449042981e-01	-3.903107144325144995e-02	7.0
1.393133145366937387e-01	-3.133391754253875977e-02
1.383251138825498661e-01	-1.999833185155550780e-02	6.0
1.308147718467523035e-01	-4.051962363787246085e-02	6.0
1.333098764739441000e-01	-3.647074566309480015e-02	6.0
1.411651493595983964e-01	-2.909586010273571693e-02	6.0
1.489187973641766805e-01	-9.746889934957099488e-03	6.0
-1.160050483101899982e-01	-3.310966158422948280e-02
-1.140040872681804540e-01	-4.078248838481644822e-02
-1.080937535289322876e-01	-2.911710785271538759e-02	8.0
-1.209698562283700457e-01	-3.587651721729438747e-02	8.0
-8.254192884507716155e-02	-4.939774620774758235e-02
-6.537003994398365991e-02	-5.115726368115485617e-02	8.0
-4.870777024135033995e-02	-5.427623707130464770e-02	8.0
-4.123674073433158949e-02	-5.914370979698240632e-02	8.0
-3.097080005459087321e-02	-5.437733999840421023e-02	8.0
-5.342966338496689394e-02	-6.280687949434476947e-02
-3.771933264980117939e-02	-7.008347489842681188e-02
-1.325607283925565698e-02	-7.046362672573978914e-02	8.0
-8.122370642188320167e-03	-7.237007300550449274e-02	8.0
-1.774065420938935418e-03	-7.379070666234895104e-02	8.0
6.370112483108406401e-03	-8.000752861766152746e-02	8.0
2.315702743245445436e-02	-8.105413024409523215e-02	8.0
-9.511168216914269932e-03	-7.404677669698371545e-02
-1.314258533419477865e-03	-8.231944604094652840e-02
1.459763019910823544e-02	-8.145081647137859815e-02	8.0
1.922738771135205568e-02	-8.704622567445920167e-02	8.0
2.441115251821621146e-02	-8.708100687302358645e-02	8.0
4.242512553891007732e-02	-8.800678654192822803e-02	8.0
5.746750993501955479e-02	-8.379328213035777684e-02	8.0
6.651044807487437038e-02	-6.898311783972520261e-02	8.0
5.939406496449265577e-02	-8.640511280867317623e-02	7.0
6.995567044391633182e-02	-8.838674919368363914e-02	8.0
7.556672421772771264e-02	-8.867765004936545292e-02	8.0
7.110696232687932494e-02	-9.038799663415628127e-02	8.0
7.291898484197591179e-02	-8.458045875979333661e-02	8.0
9.173497665155286307e-02	-7.927670961758254142e-02	8.0
8.943836114196261622e-02	-9.329488203423780268e-02	7.0
1.010496255232939539e-01	-8.941959085365749904e-02	7.0
1.030177735840270004e-01	-8.406624558337259800e-02	7.0
1.124163879714900616e-01	-7.803340830229504865e-02	8.0
1.071464622334351025e-01	-7.754518710955733696e-02	8.0
1.116572815490818188e-01	-7.728959813602119533e-02	8.0
9.315792082687111841e-02	-9.341362358084505380e-02	7.0
1.036144691649392852e-01	-9.118267109587982477e-02	7.0
1.103023621421945905e-01	-8.770384538351262693e-02	7.0
1.195385125400934834e-01	-7.991481556478997883e-02	7.0
1.216479844694336038e-01	-7.774617496045765908e-02	7.0
1.220407345841050123e-01	-7.568522113588696532e-02	8.0
1.150424686304730854e-01	-8.094632513609667512e-02	7.0
1.189682911285445815e-01	-7.644603928657250913e-02	7.0
1.197489498976539168e-01	-7.308997370505411484e-02	7.0
-1.301138714743261815e-01	-3.660693502947155037e-02
-1.268382594879356451e-01	-4.308366695429152737e-02	8.0
-8.771841635606410226e-02	-3.873017367714339659e-02
-6.926607433170850481e-02	-4.515689294910290447e-02	8.0
-5.722651016041063049e-02	-4.742116303920627940e-02	8.0
-6.211990562343942118e-02	-5.540632236918891645e-02
-3.842802117945563062e-02	-6.301626921781636192e-02
-1.758363072870137295e-02	-6.480416686741848065e-02	8.0

## Sheet: Fig2
qT1	core-matrix	G1fc	G2fc
1.346769121093750073e+03	nan	3.389566328899439734e-02	5.780928699334011295e-02
1.306058879394531232e+03	6.129254517852433803e-02	-1.707806942593492749e-02	2.836529667782617878e-02
1.263146262207031214e+03	1.788992481581889171e-01	3.673426733663912036e-02	5.084227150913395860e-02
1.252103156738281314e+03	1.304240306834923424e-01	-3.052676264286459384e-02	5.949144249024774372e-02
1.294122561035156195e+03	5.806157528419719771e-02	-3.264256565120417924e-02	5.637113386572361468e-02
1.294306884765625000e+03	nan	8.157368163285876050e-02	4.948593262444590801e-02
1.225137148437499945e+03	2.309906437076811314e-01	3.417264433343692592e-02	5.847417451647211883e-02
1.219990097656250100e+03	1.802112796812167517e-01	1.411239916508459083e-03	7.306556333523182845e-02
1.261485983886718714e+03	9.026900818079708344e-02	-6.134106028867401111e-02	1.796865013435096359e-02
1.262394826660156241e+03	nan	1.080981694870214171e-01	4.484126082131287272e-02
1.210506835937500000e+03	2.558747323846448651e-01	4.560851540828626816e-02	5.489983610715598594e-02
1.205212951660156250e+03	2.190687713454192997e-01	-2.829995834978679334e-02	8.490464060468341789e-02
1.238264235839843650e+03	1.243989072026460141e-01	-6.556476599777949499e-02	2.648627141624982848e-02
1.289208151855468714e+03	3.086638262807128719e-02	-1.374713461884397858e-01	-8.885583628622946949e-04
1.253785393066406186e+03	nan	2.589343620895962275e-02	4.808400627904468871e-02
1.241307709960937473e+03	nan	4.656984731380683223e-02	4.291943129904394333e-02
1.203401667480468859e+03	3.020791774339156577e-01	1.445145232413578597e-02	6.031238608670203005e-02
1.192860410156250055e+03	2.607627037838686213e-01	-5.358688760659657824e-02	7.273483544759999642e-02
1.233296086425781141e+03	1.658467885936117381e-01	-1.205895920603654858e-01	3.434544204410893559e-02
1.288582922363281341e+03	7.200492373742961583e-02	-1.563405021473278089e-01	5.264714622522540660e-03
1.226088110351562591e+03	nan	3.767536435779422765e-02	4.413871232820261448e-02
1.237531743164062391e+03	nan	-5.694088350669364307e-02	9.561108988225137939e-02
1.212111606445312418e+03	3.166032850446206526e-01	-3.344986962873210123e-02	7.081379837847548431e-02
1.207335158691406150e+03	2.752728868067521040e-01	-1.172998485190391571e-01	5.112760309514677304e-02
1.239714448242187473e+03	nan	-1.593590159211420998e-01	2.008127069752973018e-02
1.286365085449218668e+03	nan	-1.583760844943135626e-01	5.682919352550414027e-03
1.291327758789062500e+03	nan	4.248161192032741396e-02	5.491681310078063566e-02
1.219595136718749927e+03	nan	-5.651814999944704265e-02	8.772257664445601288e-02
1.234645466308593768e+03	nan	-8.750297597280698447e-02	9.266118823608607280e-02
1.238754855957031168e+03	nan	-7.023629911871491494e-02	9.116417276750016230e-02
1.245721040039062473e+03	nan	-1.496989526492889799e-01	2.912034275338545516e-02
1.248843950195312573e+03	nan	-1.701213596341007717e-01	8.474592577310948588e-03
1.293860666503906259e+03	nan	-1.561002918039964271e-01	4.046493773340011785e-03
1.229691572265624927e+03	nan	-7.718110655156128208e-02	9.882563204989172623e-02
1.233785624999999982e+03	nan	-9.193374942271274886e-02	7.095875366948999063e-02
1.255708806152343641e+03	nan	-1.595459043942126787e-01	2.962936288113876548e-02
1.260717744140624973e+03	nan	-1.541782210088779859e-01	1.092178894365247732e-02
1.246526513671874909e+03	nan	-1.701922872045357471e-01	7.607457128937903518e-03
1.338945764160156159e+03	nan	-1.702873782499202404e-01	7.778918755680104546e-03
1.274715683593750100e+03	nan	-1.599749018069815676e-01	5.304187632686085084e-03
1.258997172851562482e+03	nan	-1.696992400068295381e-01	-3.450266990135379512e-03
1.306638596191406350e+03	nan	-1.541120088931405285e-01	-9.301349949563473413e-03
1.242282641601562545e+03	nan	1.162603407915387688e-01	3.641708865245389670e-02
1.310758378906250073e+03	nan	1.351664877346589744e-01	2.135751928814239725e-02
1.434806469726562455e+03	-8.322373108606928582e-02	1.015370169182564508e-01	1.169912926811883004e-02
1.135000224609374982e+03	nan	1.165999703009448080e-01	3.660044449901080771e-02
1.158433469238281305e+03	nan	1.363174160740197871e-01	2.168886247217950702e-02
1.223435029296874973e+03	nan	1.289998094566437714e-01	8.003117423179309867e-03
1.316258669433593695e+03	-1.084398349969672992e-02	1.110110307935352758e-01	1.591910163581428117e-02
1.339403459472656323e+03	-3.844105264109876074e-02	8.490249629199364545e-02	1.279306439597634182e-02
1.347518339843750027e+03	-7.852674355472855083e-02	5.779542330998074795e-03	3.986927812494260592e-02
1.167547795410156141e+03	nan	1.302450886920726303e-01	2.814180857308477487e-02
1.238707272949218805e+03	nan	1.288020441861763010e-01	7.678194359640710606e-03
1.293979765625000027e+03	8.678829791566722296e-02	1.286808699528103339e-01	7.210521001050101964e-03
1.306200327148437509e+03	6.927304186127314356e-02	1.261899381532665954e-01	7.312658609469946391e-03
1.299086196289062400e+03	3.693351388337950958e-02	7.394181958923808085e-02	8.466688467445757441e-03
1.301411464843750082e+03	-1.818563348052459894e-02	3.169195510340122590e-02	2.283220293524625827e-02
1.312963359374999982e+03	nan	-1.168636685891915744e-01	2.014695031891262575e-02
1.223724548339843750e+03	nan	9.699171502799998346e-02	9.679210539238135638e-03
1.243838513183593705e+03	nan	1.283197118943352755e-01	7.554427032326732280e-03
1.267560998535156159e+03	1.653301501079999514e-01	1.248374017942492226e-01	1.277004149966034195e-02
1.269615881347656341e+03	1.439255724083558508e-01	1.266144725912510816e-01	7.323990542186168198e-03
1.261693391113281223e+03	9.894563780980769607e-02	1.004817980891927059e-01	2.981932241124258219e-03
1.266371901855468650e+03	4.486776460520469634e-02	7.661280570296002956e-02	2.058677454870923643e-02
1.281513586425781341e+03	-3.233462149179011647e-02	-5.857345807837838203e-02	2.609177225211348899e-02
1.224974509277343714e+03	nan	8.511785706046740008e-02	2.803036419068733603e-02
1.220451254882812464e+03	2.291226813066624124e-01	1.092976873572094471e-01	1.515053945463606250e-02
1.242113552246093832e+03	2.383274300322066330e-01	1.126656785020120899e-01	1.592487180671937549e-02
1.229221225585937418e+03	2.141697504519631257e-01	1.055934651448366957e-01	2.195375202767290909e-02
1.229966889648437473e+03	1.597697499895484596e-01	1.018200594468559594e-01	-1.186643110641065132e-02
1.239307204589843650e+03	9.680688793655556346e-02	7.619744588117571826e-02	6.460727432077258831e-03
1.260007770996093768e+03	3.990270731584422137e-03	-6.487466276979265978e-02	4.090389855422129489e-02
1.277981464843750018e+03	-7.133505584140964473e-02	-1.433153960999411780e-01	1.512806950966515129e-02
1.115587670898437409e+03	nan	1.412702215000096601e-02	2.336782483203405855e-02
1.187991337890624891e+03	2.543486607564015567e-01	8.499541914614394678e-02	3.364012587562822260e-02
1.174577836914062573e+03	2.861609573995556599e-01	7.289219207972007231e-02	3.589420380697973256e-02
1.215423352050781205e+03	2.898561872860716537e-01	1.124839062246021232e-01	1.608912911816150898e-02
1.198251645507812555e+03	2.583401663084196609e-01	8.649975056392118777e-02	4.103952102899564858e-02
1.204103852539062473e+03	2.041296531956380278e-01	5.655077516207155514e-02	1.031079914182093243e-02
1.214542707519531177e+03	1.165642326263400808e-01	5.478639443385185243e-02	1.034313708326376272e-02
1.230910666503906214e+03	3.527120289860918856e-02	-9.042051381271742905e-02	1.637790498849915968e-02
1.253492102050781341e+03	-3.854340668676325965e-02	-1.716617813321736907e-01	2.435066325549553254e-02
1.296421975097656286e+03	nan	-1.777116857860654431e-01	2.743308412871533000e-02
1.143167194824218768e+03	nan	9.912589607605189548e-03	4.694367380559929387e-02
1.184753381347656159e+03	3.100500384939448573e-01	1.135686560252263805e-01	2.787000775731075450e-02
1.156369462890625073e+03	3.172716965026716185e-01	1.158452100097036863e-01	3.025995523916433227e-02
1.177253320312499909e+03	3.245891183137863401e-01	9.271413392140666343e-02	4.417968898228449154e-02
1.163303803710937473e+03	2.981698733007251967e-01	1.600186157372944507e-02	7.819195497938276340e-02
1.171452534179687518e+03	2.492133151518978740e-01	-1.027051059390523277e-03	6.470035487970580979e-02
1.190153127441406241e+03	1.622215347604328839e-01	-6.800022547325337841e-02	4.938729384979682890e-02
1.212813303222656259e+03	6.846588853041801759e-02	-1.596587897604140882e-01	2.286677179387657660e-02
1.235570717773437536e+03	8.423177458155572950e-04	-1.479393665559693705e-01	3.555278934404026286e-02
1.270466257324218759e+03	-3.186464073795769458e-02	-1.704838525312923903e-01	3.913069223982635486e-02
1.080139313964843723e+03	nan	5.655243243511347967e-02	5.830194488351333332e-02
1.161385239257812600e+03	3.812882055972683926e-01	9.383392440946211610e-02	4.887222241710915266e-02
1.154455830078125018e+03	3.836326045032399934e-01	4.349133504801935141e-02	6.821346176356574142e-02
1.156745256347656323e+03	3.721584877591359586e-01	-4.036749450781744464e-02	1.068229807070138621e-01
1.144258476562499936e+03	3.356490663691023557e-01	-4.733034861365849333e-02	1.057040154092371703e-01
1.140520021972656195e+03	2.774522631709310239e-01	-6.323484456313716029e-02	9.320714035340625647e-02
1.161281511230468823e+03	1.891215450853783731e-01	-1.536196066070923960e-01	6.840764237057092578e-02
1.187967304687500018e+03	1.058461637068000005e-01	-1.703232095764213305e-01	2.004156492043463605e-02
1.218355915527343768e+03	5.073562425941757770e-02	-1.767661745094534775e-01	2.755217023536876350e-02
1.246963154296875018e+03	nan	-1.771984128464965946e-01	2.827020978561102862e-02
1.080026853027343805e+03	nan	3.172024093377512344e-02	6.455673318509770608e-02
1.097648104248046820e+03	nan	3.175493744740461033e-02	7.364793421009689645e-02
1.124554172363281168e+03	nan	-7.180176574158159131e-02	1.126629624688485071e-01
1.128939155273437564e+03	4.086016710581143463e-01	-9.324263594996473614e-02	1.094991694962196560e-01
1.114562556152343859e+03	3.640597441575252891e-01	-9.330850592580015868e-02	1.238960563517643859e-01
1.113092653808593695e+03	2.986077072684195644e-01	-1.336483908789191100e-01	7.193329936939321656e-02
1.127205417480468668e+03	2.204539902661118433e-01	-1.582901762621837238e-01	1.324294979807084591e-02
1.164183410644531250e+03	1.537232863051886111e-01	-1.709320745252917439e-01	1.250003637083493824e-02
1.204870659179687436e+03	1.091283985364879250e-01	-1.702668286647343598e-01	1.280385322287566109e-02
1.237675305175781205e+03	nan	-1.694786218594632465e-01	3.795314181052825836e-02
1.209628208007812418e+03	nan	4.062354128956432303e-02	5.222565697337457069e-02
1.127003343505859448e+03	nan	-4.195229010423238980e-02	1.002701570630483430e-01
1.109739866943359402e+03	nan	-7.333689737761908689e-02	1.226165686331651267e-01
1.110981142578124945e+03	nan	-1.120127042050223648e-01	1.165257105666333559e-01
1.092298239746093714e+03	3.877826826418848127e-01	-1.363471166676319124e-01	8.983353341564943861e-02
1.089775501708984393e+03	3.273582281950808692e-01	-1.717429949892345653e-01	4.684385945657021377e-02
1.114021538085937436e+03	2.709424275053706754e-01	-1.809171272987853685e-01	1.108939387600373951e-02
1.165562714843749973e+03	2.215010376946746629e-01	-1.718116157877119521e-01	1.129073481151846199e-02
1.212598994140625109e+03	nan	-1.787312100341103271e-01	3.316018163636617194e-02
1.255878459472656232e+03	nan	-1.494931554016679931e-01	5.394128590169630644e-02
1.204259389648437491e+03	nan	2.975225678679365229e-02	5.333104806378107660e-02
1.129359921875000055e+03	nan	-4.883222707906605814e-02	1.076557314371773960e-01
1.112694274902343750e+03	nan	-8.628111777612837430e-02	1.208263115444551256e-01
1.127193234863281305e+03	nan	-1.334180008013285401e-01	9.526419158724917791e-02
1.129732846679687555e+03	nan	-1.284605138813513514e-01	3.707026823014628047e-02
1.130312724609374982e+03	nan	-1.813594282439548733e-01	3.808041655864505270e-02
1.157517604980468832e+03	nan	-1.608258188132391797e-01	2.288477067322414529e-02
1.205691484375000073e+03	nan	-1.595439632066136260e-01	2.366560882557271900e-02
1.252509255371093786e+03	nan	-1.335315386332731891e-01	4.904641769846673771e-02
1.349217131347656277e+03	nan	-4.454588659608075402e-02	5.507998564946040704e-02
1.155766870117187409e+03	nan	-6.612793073074756806e-03	7.900367368446864491e-02
1.129721892089843777e+03	nan	-2.635381746261240485e-02	9.004418940634677238e-02
1.115478911132812527e+03	nan	-5.940438113758611527e-02	1.115625321731171793e-01
1.133915747070312591e+03	nan	-1.375774991763908939e-01	7.036813703114198904e-02
1.158933122558593823e+03	nan	-1.581198534883202500e-01	3.343415688203282138e-02
1.145289741210937564e+03	nan	-1.618709562867441665e-01	5.037578469001151305e-02
1.187579257812499918e+03	nan	-1.394414284675562499e-01	3.611259862531759901e-02
1.284242204589843823e+03	nan	-1.281516486068432492e-01	4.617894553044732397e-02
1.135414833984375036e+03	nan	-5.323664431432949956e-02	8.470890644618318810e-02
1.124258962402343741e+03	nan	-6.469188549950642686e-02	8.304318137780546116e-02
1.132205710449218714e+03	nan	-1.069882235774446966e-01	7.127391117236582530e-02
1.147592436523437527e+03	nan	-1.352053525626049357e-01	3.868008638153522943e-02
1.218917202148437582e+03	nan	-1.315970260462986374e-01	4.635801171275198695e-02
1.361098581542968759e+03	nan	1.474114080748121225e-01	-4.704845591981106530e-03
1.362976008300781359e+03	-1.593174570469363394e-01	1.029707811771028436e-01	-1.288576852592112666e-02
1.353561923828124918e+03	-1.694667803863737499e-01	5.168873645115521637e-02	1.338492098484102277e-02
1.107641997070312527e+03	nan	1.497830632777019944e-01	-5.999725755744627492e-03
1.205003645019531177e+03	nan	1.579398291301722657e-01	-6.010863135075806413e-03
1.264128532714843686e+03	-9.541391760781015030e-02	1.570526831736098472e-01	-5.708705430179804655e-03
1.306187963867187591e+03	-1.158281513157644049e-01	1.347141329690506872e-01	-1.483577923553678311e-02
1.313835451660156195e+03	-1.310601873040601051e-01	1.254497246916658204e-01	-1.405698085241188257e-02
1.310052778320312427e+03	-1.501036464172539331e-01	3.867615630786278014e-02	-7.376785307669869035e-03
1.322390307617187545e+03	nan	-1.118800204865421505e-01	8.021014090168370955e-03
1.092832888183593695e+03	nan	1.501446485873549896e-01	-5.362713421503375461e-03
1.144882802734374991e+03	-2.847346961435825996e-02	1.453408306952901352e-01	-3.476941560171194472e-03
1.205549006347656359e+03	-2.397120396449881063e-02	1.586449168398908760e-01	-3.597016787983762631e-03
1.263326396484374982e+03	-4.597991031927839423e-02	1.461449675843087825e-01	-1.486331530279640101e-02
1.276120991210937518e+03	-7.714801750037536543e-02	1.449492888922011558e-01	-1.585109686936683054e-02
1.274379248046875091e+03	-1.070884080012969308e-01	1.208988714154367594e-01	-2.154284807979457012e-02
1.274160087890624936e+03	-1.448684720928072878e-01	-8.941220501702394630e-02	2.056901364544151331e-02
1.109147272949218859e+03	4.250882763661101293e-02	1.179671998250494264e-01	2.040835168082228215e-02
1.157243713378906250e+03	6.008675650827643988e-02	1.342753708772218557e-01	2.115713596977682187e-02
1.198034943847656223e+03	5.395240184405669659e-02	1.590017140049974076e-01	-3.401123622551310670e-03
1.235658764648437455e+03	2.778517066212438102e-02	1.460035606031053479e-01	-1.512363564913737565e-02
1.248072170410156332e+03	-1.750083547513769933e-02	1.207964814125320890e-01	-2.384565812838906548e-02
1.247405234374999964e+03	-6.334722417252813820e-02	1.055878835393614656e-01	-2.753560976115215775e-02
1.242631057128906150e+03	-1.118747400616477705e-01	-2.929436332929054223e-03	2.948230443826439784e-02
1.241997292480468786e+03	-1.519589062647818123e-01	-1.263154150550919730e-01	2.933825441662626932e-02
1.144369653320312409e+03	1.276515718982103031e-01	1.124066363180451084e-01	7.350870574664904004e-03
1.155811948242187555e+03	1.462306581451260357e-01	1.496778318757530646e-01	1.842610820559971788e-02
1.184528029785156150e+03	1.431010368054466131e-01	1.468907976686179562e-01	-1.427740433252847052e-02
1.219484501953124891e+03	1.003661380789891422e-01	1.459188166630052130e-01	-1.517559645426973768e-02
1.225378596191406359e+03	4.407969839312697591e-02	1.443787425807780411e-01	-1.779255035495018455e-02
1.236340451660156305e+03	-1.098270126433142924e-02	7.818652468466302796e-02	-4.265396231926903321e-03
1.226122729492187545e+03	-6.914926283539335472e-02	2.822560157935765507e-02	1.907569751288651361e-02
1.219855991210937418e+03	-1.185909868263360645e-01	-1.248728298714888163e-01	2.876943006868964980e-02
1.219878664550781195e+03	-1.436491403744974971e-01	-1.329403822100299060e-01	7.247833933135229209e-03
1.039935187988281314e+03	nan	1.004055124004130384e-01	9.431599933404232958e-03
1.132992375488281141e+03	2.118839347992348965e-01	1.010374728653089527e-01	9.875903209041555011e-03
1.131936547851562409e+03	2.350318265412252861e-01	1.323525262486678344e-01	2.002706459462421165e-02
1.173427019042968823e+03	2.189480624744744586e-01	1.248195493455943328e-01	1.409212991850406806e-02
1.203448591308593677e+03	1.735134763022875282e-01	1.276898051108690257e-01	6.759909613095951321e-03
1.206141530761718741e+03	1.132771881329401875e-01	1.274341058204606636e-01	5.756004989985227804e-03
1.213681137695312600e+03	3.731693106092370815e-02	9.378515531585167320e-02	6.424464060122155908e-03
1.209357478027343859e+03	-3.161838510576431283e-02	3.260156936277174705e-02	2.996881037413780605e-02
1.204177326660156268e+03	-8.988204374949615438e-02	-8.192276584791174932e-02	5.827018851372037928e-02
1.190724802246093759e+03	-1.151715969957074481e-01	-1.335028996657073863e-01	8.050868144558048778e-03
1.021971549072265589e+03	nan	8.346566342347128131e-02	1.094082459570748164e-02
1.106549641113281268e+03	2.689057308034119576e-01	9.897258162854677410e-02	1.065639613284919199e-02
1.096941494140625082e+03	2.918390008458628948e-01	8.565146750022274713e-02	1.827699102727175021e-02
1.161490681152343768e+03	2.707827506174310117e-01	1.278358035245597268e-01	8.407336694526741303e-03
1.186655400390624891e+03	2.171074954364288767e-01	1.275100266003802718e-01	7.482732150018568500e-03
1.183158620605468741e+03	1.527111542620735452e-01	1.265644334084843614e-01	6.719993496547638570e-03
1.179650468750000073e+03	7.777173792836455934e-02	7.526517469630260304e-02	1.643167321356238386e-02
1.183082683105468732e+03	-8.628828609484329171e-03	1.462284813659695329e-02	3.197052095014374373e-02
1.179796494140625100e+03	-5.878635023991152231e-02	-8.203334510911042265e-02	5.990742688392757670e-02
1.181447839355468659e+03	-9.004112049650203620e-02	-1.552971036353728018e-01	4.148543541711087468e-02
1.204119348144531159e+03	-9.346353549891306400e-02	-1.585457419363250908e-01	2.332849952161693968e-02
9.976266442871093432e+02	nan	8.054243827596001271e-02	2.083349047169815588e-02
1.088470303955078180e+03	3.201822164473308585e-01	6.491828057429338550e-02	1.870118347663135214e-02
1.089250405273437536e+03	3.222305010931247327e-01	8.784113262398914046e-02	2.773388239975915423e-02
1.125512611083984439e+03	2.968232690718679012e-01	8.063819437337289842e-02	5.649675688603443546e-02
1.142025373535156177e+03	2.422556059960034314e-01	4.694159094879988420e-02	7.138550619137989939e-02
1.149592006835937582e+03	1.916733329825479060e-01	3.763104750676657395e-02	6.052530832746962075e-02
1.152083691406249955e+03	1.017445367892193531e-01	1.780789738602119726e-02	6.311034152417077658e-02
1.147582658691406323e+03	2.757602764414068819e-02	9.354848686710033915e-04	6.161204455029614668e-02
1.145751320800781286e+03	-2.576752811473048688e-02	-1.249682391258911257e-01	5.015108261481426855e-02
1.169581560058593823e+03	-4.916374353665997621e-02	-1.525984621872272240e-01	3.433998360306448477e-02
1.181929487304687427e+03	-5.132138456361867718e-02	-1.515336476979703972e-01	4.168148670028085784e-02
9.710455688476562273e+02	nan	6.693107163060922626e-02	5.395032576386506185e-02
1.047601236572265634e+03	3.865562756174418801e-01	6.720907518651034196e-02	5.123506804562334704e-02
1.103821213378906350e+03	3.727175682700484272e-01	6.456604600551840711e-02	5.904292772809834056e-02
1.128193708496093677e+03	3.416028118044555639e-01	-2.252321628474195786e-02	8.203211948528299491e-02
1.125818720703125109e+03	2.895994880789443671e-01	-3.631289150848401870e-02	1.007139068361516676e-01
1.117703828124999973e+03	2.264380133663692618e-01	-5.174869091552648619e-03	7.282282213699614593e-02
1.113243176269531205e+03	1.415362411568631962e-01	-9.857046413235828752e-02	1.056008179811440406e-01
1.107580185546875100e+03	6.183181869747156334e-02	-9.822163681805730351e-02	7.920394814508915915e-02
1.119474106445312600e+03	2.277905404071534079e-02	-1.302091873241586484e-01	9.022734800218399492e-03
1.148324367675781332e+03	-2.281534145395225366e-03	-1.366754473640419687e-01	1.156550885070738686e-02
1.166607429199218814e+03	nan	-1.498785271277691677e-01	4.264987901375406898e-02
1.010024125976562459e+03	nan	3.429368164729782592e-02	7.234524566846220472e-02
1.014515136718750000e+03	4.228232775714820812e-01	5.449049706795862369e-02	6.587701524182354440e-02
1.051642105712890725e+03	4.051503177508118947e-01	1.102112537801413876e-02	6.197693001718565520e-02
1.092780007324218786e+03	3.757168486431962107e-01	-7.774249598178178955e-02	9.031876140654318541e-02
1.102766477050781305e+03	3.230265960542196835e-01	-9.531948762473022030e-02	1.033572644362950876e-01
1.096198594970703198e+03	2.566508379405244566e-01	-8.915019259805283258e-02	9.900562561032219544e-02
1.084218627929687500e+03	1.748179631366340026e-01	-1.235036873124308460e-01	1.063897168580173469e-01
1.080524306640624900e+03	1.183328823713150069e-01	-1.700873246444535303e-01	3.107230980733631867e-02
1.105376550292968659e+03	8.678217142184652122e-02	-1.704290914071935614e-01	-3.213292916061602522e-04
1.143912658691406250e+03	6.263803706740267430e-02	-1.347406510463129703e-01	-1.569606808581876234e-03
1.199505283203124918e+03	6.136805223759733696e-02	-3.567393631841003776e-02	1.011948145280335692e-02
1.071440046386718677e+03	nan	-6.498858978456651357e-03	9.934437571774019926e-02
1.061057270507812518e+03	4.417796204551605044e-01	-4.379234935762194025e-02	1.177849808868922515e-01
1.045003577880859439e+03	4.287347884888109695e-01	-3.826640185591569099e-02	1.071295825696552129e-01
1.055589627685546930e+03	4.005234210956953866e-01	-5.646702176059314321e-02	9.817398729825850545e-02
1.063368098144531359e+03	3.464098597966498438e-01	-1.003542465599228384e-01	1.232235457353846597e-01
1.068268021240234475e+03	2.874806098336449844e-01	-1.481595467422947288e-01	9.198879278344740396e-02
1.060953377685546911e+03	2.236464091364506745e-01	-1.716205875361429267e-01	4.476995135239186102e-02
1.066157935791015689e+03	1.818151111043854185e-01	-1.804011714591380044e-01	1.306832136068348214e-02
1.111890153808593823e+03	1.513226258424021919e-01	-1.799789756766932425e-01	1.184309526962991528e-02
1.142970395507812555e+03	nan	-1.209118733619576752e-01	-6.613972561944965467e-03
1.080401425781250055e+03	nan	-5.655097264072488777e-02	1.142878040431266617e-01
1.072681585693359466e+03	nan	-6.850046296626577380e-02	1.183347265574108409e-01
1.057529440917968714e+03	nan	-6.836617893526998613e-02	1.191398925001194431e-01
1.075939702148437391e+03	nan	-8.670697079319684974e-02	1.295303296068209264e-01
1.080208162841796820e+03	nan	-1.484012151481873265e-01	9.074462846816888639e-02
1.072814851074218723e+03	nan	-1.612065678170888916e-01	6.330056959504604119e-02
1.063643360595703143e+03	nan	-1.812600938301565379e-01	3.816288913755284257e-02
1.082854965820312600e+03	nan	-1.798657908035736219e-01	2.747943684083533136e-02
1.118616965332031214e+03	nan	-1.521916619360489942e-01	3.351428477777478043e-02
1.233562890624999909e+03	nan	-1.355114085531487766e-01	2.268884588207577963e-02
1.036436335449218859e+03	nan	-7.574767142980982915e-02	1.033461542399664174e-01
1.020656175537109334e+03	nan	-7.920006679077225276e-02	9.492593088565824677e-02
1.016458576660156268e+03	nan	-7.841547572866043592e-02	1.186944124239515813e-01
1.046755335693359484e+03	nan	-1.384113183896849564e-01	5.497005716477797177e-02
1.091893591308593841e+03	nan	-1.515653791356421920e-01	6.196958964629715322e-02
1.085645397949218705e+03	nan	-1.592095216044723816e-01	7.140905018744514443e-02
1.063273222656250027e+03	nan	-1.446979120861213997e-01	4.756089213484867434e-02
1.083016403808593850e+03	nan	-1.357728226944472094e-01	4.786481186121452347e-02
1.222145310058593850e+03	nan	-1.349203338348799741e-01	4.816895845313776126e-02
1.033927464599609266e+03	nan	-6.357759002745776156e-02	4.944510467136151166e-02
9.968568383789062182e+02	nan	-6.901721929722574866e-02	3.698532041557160699e-02
9.973160095214843750e+02	nan	-9.917021643512582973e-02	3.301880909800068709e-02
1.029436525878906195e+03	nan	-1.106566809346306857e-01	3.964173155365875029e-02
1.043335908203124973e+03	nan	-1.125755880356493488e-01	3.906524930068674267e-02
1.106620343017578080e+03	nan	-1.216404684587863438e-01	4.056339712324654595e-02
1.095357740478515552e+03	nan	-4.391573247509900774e-02	9.072928220423026255e-03
1.139347988281250082e+03	nan	-4.508386334903909110e-02	8.495854323525502128e-03
1.446295410156250000e+03	nan	-3.833300084536209185e-02	-2.079837320520472321e-02
1.339629484863281277e+03	nan	-3.245473893042473412e-02	-1.136680134126680751e-02
1.334714609375000009e+03	nan	6.156921444239709350e-03	3.952628219563775192e-02
1.362174833984375027e+03	nan	-7.733370735731490142e-02	7.172680417809006170e-02
1.188702697753906250e+03	nan	1.007866050705989031e-01	-1.615362995831019430e-02
1.323706328125000027e+03	nan	1.258992182206899180e-01	-1.076449563827916629e-02
1.327927182617187555e+03	-2.046348520327250231e-01	8.042750877250633146e-02	-6.667159223262007599e-03
1.316944567871093795e+03	-2.139228263783699013e-01	8.274759137205223158e-02	-1.820765362992141567e-03
1.308449982910156223e+03	-2.166762888598557923e-01	5.241948113742930619e-03	1.623606161074746951e-02
1.314734985351562500e+03	-2.083241647467877211e-01	-8.469879560719083267e-02	7.555633723218287134e-02
1.189591347656250036e+03	nan	1.283775930541620480e-01	-9.732624015275454996e-03
1.278680639648437591e+03	nan	1.322480936395892814e-01	-8.142583569654360254e-03
1.304069802246093786e+03	-1.878635823905019375e-01	9.831314982281291748e-02	-2.155355269368845750e-02
1.301053029785156241e+03	-1.985580114337903712e-01	8.692175112104497114e-02	-1.705923747005880578e-02
1.301522685546874982e+03	-2.022851773952007992e-01	1.257513458238897208e-01	-1.432538565968652887e-02
1.300200517578125073e+03	-2.066424634747477951e-01	2.610235448901436148e-02	1.755955115665671848e-02
1.287156853027343686e+03	nan	-6.652167530126983086e-02	5.236513671560251437e-02
1.132300114746093641e+03	nan	1.389952493112294740e-01	-8.107048610294653734e-03
1.186303730468750018e+03	-1.456435886804035018e-01	1.542302234983486120e-01	-7.430447249820859926e-03
1.212123342285156241e+03	-1.442861444272840465e-01	1.294324235531763567e-01	-1.166321328304238160e-02
1.238851672363281295e+03	-1.559582200907339011e-01	1.289635647240783833e-01	-1.064543164541506201e-02
1.259825546875000100e+03	-1.721616707414950209e-01	1.114355592373342252e-01	-1.960186211620952579e-02
1.271509475097656150e+03	-1.923192987866891857e-01	4.873514121367126389e-02	-3.350996086748770503e-02
1.264187312011718859e+03	-1.950157766123516989e-01	-3.448321052544426474e-02	-1.779182464800384278e-02
1.075952387695312609e+03	-7.757186219886413880e-02	1.510211382172940153e-01	-6.341569918023115884e-03
1.113346372070312555e+03	-7.703089520269668089e-02	1.581700895946140384e-01	-8.720033521744005936e-03
1.133236179199218668e+03	-8.225122740342549754e-02	1.568720922725783118e-01	-9.115618506779984975e-03
1.171275012207031295e+03	-1.035185565386917972e-01	1.358583718329133272e-01	-1.194275177280897278e-02
1.207165087890625045e+03	-1.332820184827806509e-01	7.236870469844493281e-02	-2.978227731627192815e-02
1.222104072265625064e+03	-1.687801682095011468e-01	6.632275221325689696e-02	-3.401854710530982651e-02
1.227404165039062491e+03	-1.915456109716686672e-01	9.957625082958069997e-04	-4.435338435570140153e-02
1.219333630371093705e+03	-1.990048744951713466e-01	-7.365687342676296989e-02	-9.619058772195900747e-03
1.030221027832031268e+03	nan	1.370714264588800135e-01	-1.205727430557133970e-03
1.069836032714843668e+03	9.913737561787816510e-03	1.374804909615889581e-01	-1.135545443236277282e-03
1.089963890380859311e+03	9.501190960180871947e-03	1.426627179107298748e-01	-4.768415340434585710e-03
1.105346152343749964e+03	-6.355198083718427426e-04	1.583677109822096418e-01	-8.676030572161989168e-03
1.143784143066406159e+03	-3.775667951927141885e-02	1.545919856067156373e-01	-7.681751965387769408e-03
1.174602731933593759e+03	-7.949982635634633699e-02	1.182949495535693119e-01	-2.873242454151727493e-02
1.186628593749999936e+03	-1.388103167761853829e-01	5.967667383475100396e-02	-3.733662943097233733e-02
1.187898542480468677e+03	-1.794809303510040976e-01	3.479636175032047030e-02	-3.597939691940614526e-02
1.181235122070312400e+03	-1.764288664533223416e-01	-4.188631875345618510e-02	2.643653260780301842e-02
1.186979980468750000e+03	-1.794043199030485036e-01	-1.122561220305643148e-01	9.069664331978791530e-03
1.055955410156250082e+03	nan	1.360814080293409056e-01	-4.298005603232310490e-04
1.086405808105468850e+03	9.884110918872612839e-02	1.374231353379885556e-01	-9.633765198324699842e-04
1.078966921386718695e+03	1.039763073780015090e-01	1.362393029980054071e-01	-2.838711844871682436e-03
1.084701092529296830e+03	8.206758352055376626e-02	1.525751197830490791e-01	-1.569835465496558944e-03
1.131976363525390525e+03	3.815278917889175503e-02	1.470407438971862157e-01	-1.502592985029996275e-02
1.169456933593749909e+03	-1.732703456817985543e-02	1.449255643407224847e-01	-1.795509423210685934e-02
1.181201311035156323e+03	-8.207086747231140400e-02	6.479090755307466420e-02	-2.919518041138902814e-02
1.171987998046874964e+03	-1.392727719045211421e-01	-4.898397744915734819e-02	-4.947905013663770474e-02
1.159980468750000000e+03	-1.662739723791618607e-01	-9.848213814125003629e-02	-5.637224806860238052e-03
1.155168183593749973e+03	-1.579092258265272219e-01	-1.301420230801348110e-01	5.181376267788616492e-03
1.189675500488281159e+03	-1.456651220914202405e-01	-1.323591697238633569e-01	-1.960455668636367291e-02
1.073883200683593714e+03	1.844955092836569888e-01	1.343257836315865650e-01	-1.075414867199692658e-04
1.066680784912109402e+03	1.918903097438145466e-01	1.350422778653899980e-01	-4.790832886786860925e-04
1.082683027343749927e+03	1.622071041291680560e-01	1.493151691674105275e-01	1.812879540570160042e-02
1.126181784667968714e+03	1.008210011324495170e-01	1.276209181499628753e-01	1.328340518889821464e-02
1.160857121582031141e+03	3.124126230008528182e-02	1.230921507133446724e-01	-1.907177553004231127e-02
1.173583088378906268e+03	-4.466002541914493307e-02	3.574772726846511817e-02	-2.890076253728790512e-02
1.165047412109375045e+03	-9.749318401613471519e-02	-2.949561471323623035e-02	-2.711972580357771556e-02
1.157386040039062436e+03	-1.168073894165898574e-01	-7.855429996532768688e-02	-1.990201479210832597e-02
1.147705886230468650e+03	-1.287657266012012247e-01	-1.316099444322658962e-01	6.153612169239825423e-03
1.151161135253906195e+03	-1.184436804320788683e-01	-1.674521288325595825e-01	-1.953777186418724065e-03
1.044173262939453025e+03	2.451651568727747366e-01	8.481303782816902725e-02	-4.980903995013643594e-03
1.054142672119140570e+03	2.389543182610736616e-01	8.296725700622610555e-02	2.827159098310970745e-02
1.084864851074218677e+03	2.137524715959279731e-01	1.485700744584249333e-01	1.924947225679326732e-02
1.113777956542968695e+03	1.447957225697663053e-01	1.281650579628730580e-01	7.258744451320141115e-03
1.129370041503906350e+03	6.777192643990281873e-02	6.488899673069406515e-02	-2.123004141932980857e-02
1.136028190917968686e+03	-9.809994648513287174e-03	4.251464194869188085e-02	1.813222089817576738e-02
1.141905288085937400e+03	-6.448745471834083087e-02	2.601257895207587795e-03	2.346830451467652942e-02
1.143260471191406168e+03	-1.020303673055801275e-01	-5.436768442069340318e-02	2.105857418778009707e-02
1.140051237792968777e+03	-1.083287185619873361e-01	-1.174528156128365197e-01	5.494968646577795546e-02
1.140076655273437609e+03	-9.664154745808406499e-02	-1.583667745245135594e-01	2.362347347749054263e-02
1.017654476318359343e+03	2.974767654699487784e-01	7.466742778154648874e-02	1.409275147818624292e-02
1.049149854736328052e+03	2.829961265548277538e-01	5.764250384235104774e-02	2.737343257873388336e-02
1.082851267089843759e+03	2.504256008039953407e-01	5.382620881147637260e-02	3.882883653069163499e-02
1.098835681152343795e+03	1.801970211996774540e-01	7.661542673571247741e-02	5.270487918277635270e-02
1.099776662597656241e+03	1.055320246298740994e-01	2.469499102235887117e-02	3.512961969211449154e-02
1.108322114257812473e+03	2.717842382541024726e-02	-1.529829546857313033e-03	6.468892726854692798e-02
1.112452702636718641e+03	-3.884695829755679952e-02	-6.048355934444794857e-02	7.171756774328411077e-02
1.122295822753906350e+03	-6.903968632821788631e-02	-1.186480644526060058e-01	6.753982138708247707e-02
1.135633830566406232e+03	-8.179835091252163348e-02	-1.374023594519049596e-01	3.535480538507435044e-02
1.129957626953125100e+03	-6.248119351078385009e-02	-1.622412544836222548e-01	1.895902872769642325e-02
9.810636706542968568e+02	3.361460778919929115e-01	5.883034860324523607e-02	2.471742851953594861e-02
1.037861468505859420e+03	3.108950937285123173e-01	6.082330826258910278e-02	3.351537928754615148e-02
1.090962243652343659e+03	2.767043613685888914e-01	8.784168251230033489e-03	5.704774762323439052e-02
1.110168627929687545e+03	2.192643687759422422e-01	4.994387228205658669e-03	3.727449791858580830e-02
1.106735971679687509e+03	1.404230856238756209e-01	2.132008702299686628e-03	3.350759754806529461e-02
1.100313278808593850e+03	5.581689578782644823e-02	-5.908558049980233012e-02	7.200648910018331295e-02
1.101681384277343795e+03	-1.770493669859818375e-03	-1.460587510765684605e-01	8.428851182952981635e-02
1.108062575683593650e+03	-2.417702815969913210e-02	-1.800285042661422252e-01	1.242662299795047054e-02
1.118142116699218832e+03	-3.335527904667912047e-02	-1.749535255694773250e-01	-2.030902115292333027e-02
1.111307332763671866e+03	-2.003672315867499609e-02	-1.558945820538640836e-01	-6.451159554735722348e-03
9.854054772949218659e+02	3.804512286795093123e-01	6.456189031156182867e-02	5.420153559898268497e-02
1.017907655029296848e+03	3.477756300591413052e-01	6.440266685750385689e-02	5.468256115628471886e-02
1.070637050781250082e+03	3.055450925858371192e-01	7.263421875765748922e-03	5.830615684318183473e-02
1.106081860351562455e+03	2.464972894327183695e-01	-1.457848416517209568e-02	7.236798605229712023e-02
1.112863513183593795e+03	1.780164399246673135e-01	-2.942074696273536474e-02	4.557088308083782208e-02
1.102371352539062400e+03	1.095714904194443617e-01	-1.392952742073794714e-01	5.920591080995723371e-02
1.101566292724609411e+03	6.033723089036391318e-02	-1.796142793463307852e-01	3.159518099351652821e-03
1.098648011474609348e+03	3.724354414981656536e-02	-1.804809956787883085e-01	-1.644217231191547404e-02
1.096670456542968850e+03	3.103001781516823154e-02	-1.670880059973554876e-01	-3.432444146234429200e-02
1.105791788330078134e+03	3.335999377209508676e-02	-1.416730748627880454e-01	-3.883643296579949999e-02
9.978734313964844205e+02	3.982893028995733165e-01	-3.582262630062747755e-02	8.971883985819516238e-02
1.014806972656249968e+03	3.607989566777432544e-01	-1.042239959880765163e-02	8.405225391484487385e-02
1.057935954589843732e+03	3.257802018776466690e-01	-2.400616255349650313e-02	1.028740265340757770e-01
1.080584653320312555e+03	2.785132545728235542e-01	-8.630847181214774955e-02	1.296906723527267158e-01
1.096039020996093768e+03	2.163724164760588153e-01	-1.030930269666096855e-01	1.177494132818817929e-01
1.100651665039062436e+03	1.736169311541086446e-01	-1.584264528146905882e-01	3.449442089163134995e-02
1.091216472167968732e+03	1.306821979346598495e-01	-1.809437992482728075e-01	-1.584122104552408358e-02
1.080303974609375018e+03	1.121069175663457207e-01	-1.687186579389085839e-01	-3.613965065029714485e-02
1.067878355712890652e+03	1.036379478127420484e-01	-1.593403101148034573e-01	-5.253376334760147953e-02
1.243530273437500000e+03	1.033189103001637132e-01	-1.528992121723793951e-01	-5.841893019359130357e-02
9.838527600097655750e+02	nan	-3.662705972478698391e-02	7.525167622080958241e-02
1.009514926757812532e+03	3.745540983285942649e-01	-7.693443856636227041e-02	1.145635715617016881e-01
1.051193945312500091e+03	nan	-7.667251051797190076e-02	1.118538946229765130e-01
1.072738790283203116e+03	2.987875504140374283e-01	-1.274187402034313576e-01	1.062577099899111449e-01
1.080362723388671839e+03	2.573630019585398387e-01	-1.695360768406116436e-01	6.313754552186633118e-02
1.088877756347656259e+03	2.200143416463632429e-01	-1.728762950824043465e-01	-4.582210845167533804e-03
1.069320262451171857e+03	1.978823671376437887e-01	-1.806852156193205494e-01	-1.567180329818124510e-02
1.048534146728515680e+03	nan	-1.720288738144241381e-01	-4.155833808101602744e-02
1.088556325683593741e+03	nan	-1.587080581378759736e-01	-5.188330464313778423e-02
9.596662658691406023e+02	nan	-6.249132233001210290e-02	3.286883030464129996e-02
9.737771691894531614e+02	nan	-9.821327477030858399e-02	8.133549128185391108e-02
1.000292872314453120e+03	nan	-1.224290405709446000e-01	5.709091465274198501e-02
1.041952287597656323e+03	nan	-1.019597701553180691e-01	3.177518979079190647e-02
1.066222314453124909e+03	nan	-7.122566358709415957e-02	-1.612537685079870609e-02
1.061307885742187409e+03	nan	-1.151243244162109408e-01	-2.627633933707007943e-02
1.030331024169921875e+03	nan	-9.551074255697082627e-02	-1.608421766404759257e-02
1.060318079833984484e+03	nan	-1.113924588753602840e-01	-7.007899448905418639e-03
9.562112512207031614e+02	nan	-8.914690708029052169e-02	7.698469936202086659e-03
9.750761291503906705e+02	nan	-4.605364446963892272e-02	-1.323644956970712779e-02
9.953586132812499727e+02	nan	-4.599856586669134190e-02	-1.347068647485570245e-02
1.007381350097656195e+03	nan	-4.669234431448179151e-02	-2.190226701056375690e-03
1.075165122070312464e+03	nan	-4.696510978824325333e-02	-2.315851551958669589e-03
9.848310400390624864e+02	nan	-4.331001589370257060e-02	-1.262061812981964473e-02
1.114330035400390670e+03	nan	-4.393632253147389949e-02	-1.075094029645581309e-03
1.353950258789062445e+03	-2.328221935325602843e-02	-4.306338924705620241e-02	-3.148497559202292906e-02
1.322616115722656332e+03	nan	-3.984675954664870789e-02	-2.319925687580359080e-02
1.335621635742187436e+03	nan	-4.737896307971407872e-02	9.841485646671007184e-03
1.358862951660156341e+03	nan	-3.410891560884622697e-02	-2.307466029645439606e-02
1.272726223144531332e+03	nan	1.656230755130727941e-02	-2.090335397488674377e-02
1.290313745117187409e+03	nan	3.310595069615377556e-02	-7.056630510623460549e-03
1.286913303222656168e+03	-2.326976490165447720e-01	-1.008865560564732242e-02	-6.187014435452854559e-03
1.285011201171874973e+03	-2.335445419678204848e-01	-5.223261029646348447e-02	3.911367269331155611e-02
1.319404826660156232e+03	-2.259871456368076625e-01	-8.684316615934090100e-02	7.132240098400498274e-02
1.199874128417968677e+03	nan	1.308069412967414469e-01	-8.134046017766341161e-03
1.262656079101562455e+03	nan	1.102430050772215675e-01	-5.538032289092532055e-03
1.273926293945312409e+03	-2.395438314255805556e-01	1.011330921194762700e-01	-4.132133991764465656e-04
1.273071247558593768e+03	-2.471249692558004085e-01	7.911017144867073247e-02	-2.052133173943719927e-02
1.266284367675781141e+03	-2.506652317777300354e-01	-3.146434411183265945e-02	5.517568153520496267e-03
1.243578015136718705e+03	-2.429770192422905373e-01	-1.124866282094857534e-01	2.828218241019228585e-02
1.250448681640624955e+03	nan	-1.116391072735098688e-01	5.034295852261207876e-02
1.213588059082031350e+03	nan	-1.141158783566419560e-01	4.759345484640224548e-03
1.240263491210937445e+03	-1.857888084555002761e-01	1.350710868433145084e-01	-4.225962572952404045e-03
1.249539726562499936e+03	-2.130461457816095194e-01	1.370077291336532499e-01	-3.142868036569281508e-03
1.271483500976562482e+03	-2.402715212967847513e-01	1.499471044589011648e-01	-4.597481552335879774e-03
1.273498911132812509e+03	-2.479439930455816787e-01	1.247979774257015478e-01	-9.289190938797233649e-03
1.275330920410156295e+03	-2.518559230603802934e-01	9.591300429048564558e-02	-1.509964963029091292e-02
1.253771123046874891e+03	-2.428612754291646914e-01	2.052529971150087243e-02	-3.243280964866564198e-02
1.233136987304687409e+03	-2.335318579985012910e-01	-4.941080161133523663e-02	1.154970957682094606e-03
1.233720488281250027e+03	-2.158447296427782325e-01	-8.833975643134642231e-02	-8.258602967459820893e-03
1.070453597412109275e+03	nan	1.508701864133615289e-01	-6.124212569591126407e-03
1.137344677734374955e+03	-1.596202589412820672e-01	1.513770753540735203e-01	-4.568431025592391455e-03
1.175744086914062564e+03	-1.807510581385666226e-01	1.261601266446913949e-01	-6.991343669333402629e-03
1.208825974121093850e+03	-2.042386426828867174e-01	1.321876071195750291e-01	-1.090046827110143987e-02
1.234370683593750073e+03	-2.130824323843576451e-01	1.303274127145989947e-01	-9.802224418964630356e-03
1.246432702636718659e+03	-2.260079777799502976e-01	1.219215456426926136e-01	-6.148285139433396981e-03
1.248294299316406295e+03	-2.364168220655203934e-01	9.274455752780318141e-02	-1.830170918220964602e-02
1.237770952148437573e+03	-2.398998941890225778e-01	1.671224509575297990e-04	-3.613046137008140563e-02
1.221855368652343714e+03	-2.264608679617614584e-01	-9.869839478921170473e-02	-4.390104625722020953e-02
1.017084249267578116e+03	nan	1.335702007044248518e-01	-4.613940720436393236e-03
1.069258666992187500e+03	-1.002689831267558063e-01	1.333386145291137193e-01	-4.735242559398349441e-03
1.116589583740234275e+03	-1.349451372266621263e-01	1.269721490125428343e-01	-1.004011649767062517e-02
1.127347082519531341e+03	-1.477282999368870753e-01	1.206750705993929473e-01	-1.269266747011954868e-02
1.151466694335937518e+03	-1.725998933732301177e-01	1.366961054836404177e-01	-8.627440980784923871e-03
1.176481333007812509e+03	-2.039497190951212735e-01	1.443810052005486122e-01	-1.824651519453486179e-02
1.186287141113281223e+03	-2.256397015490375635e-01	1.098494228175908444e-01	-2.025407337852780376e-02
1.194478093261718641e+03	-2.345072336037081762e-01	1.735446051565824044e-02	-4.373143246137664586e-02
1.199221110839843732e+03	-2.198324558996562761e-01	-3.665803514408266101e-02	-4.738509577460024019e-02
1.197557624511718814e+03	-1.997742698511032478e-01	-1.045577115960016068e-01	-5.171920390358346331e-02
1.050015090332031150e+03	nan	1.369428800065578544e-01	-3.449424281330880013e-03
1.050687993164062391e+03	-3.028823481144882201e-02	1.536479801762749287e-01	-7.241321520702363387e-03
1.064379056396484430e+03	-4.903138158723996387e-02	1.538178673321608514e-01	-7.479465264515275380e-03
1.072647556152343668e+03	-7.015589225842400189e-02	1.543805700008874238e-01	-7.485362128646219290e-03
1.086522246093750027e+03	-1.106611553023536532e-01	1.384946248776955380e-01	-6.443956979741424090e-03
1.104953825683593777e+03	-1.553690964521908802e-01	1.443404379941251037e-01	-1.816332147779167391e-02
1.123090964355468714e+03	-1.931273532152711914e-01	8.493454878860766388e-02	-2.669942225045963263e-02
1.136615153808593732e+03	-2.120931843745806900e-01	6.333276553578046086e-02	-2.963397316695303915e-02
1.147354145507812518e+03	-2.055666545046451743e-01	1.565830139649026023e-02	-2.683553755888663447e-02
1.170897590332031314e+03	-1.874279167455932260e-01	-9.218878945972333594e-02	-1.306579934865364882e-02
1.174277180175781268e+03	-1.501267210595915724e-01	-1.172894673342020355e-01	-2.323775967754787564e-02
1.026336164550781177e+03	nan	1.353023753402454177e-01	-4.387000241917462032e-03
1.056730308837890561e+03	5.404039378155939266e-02	1.551300399307151689e-01	-7.012485896425446619e-03
1.043192343749999964e+03	4.783169844700474460e-02	1.507131492623841329e-01	-6.427762446244687962e-03
1.046894759521484275e+03	2.077611612200025437e-02	1.531381982172056178e-01	-2.360842144524623754e-03
1.067031043701171939e+03	-3.976980490144343960e-02	1.457219466205180725e-01	-1.755385695280998679e-02
1.094324899902343759e+03	-9.927931096924469401e-02	1.442350869360509158e-01	-1.811077090762308259e-02
1.105352922363281323e+03	-1.514626441892096276e-01	8.424958936761871298e-02	-2.664541476364524694e-02
1.111164663085937491e+03	-1.775914556467447225e-01	-3.894241522526887753e-03	-4.415474554844549954e-02
1.116507687988281305e+03	-1.787503591827945826e-01	-4.426612371971782450e-02	-3.497589996671710694e-02
1.138171599121093777e+03	-1.683146179436505463e-01	-7.893495668035657720e-02	-4.429951337674323947e-03
1.150210310058593677e+03	-1.423883097699590872e-01	-1.019274436950595025e-01	1.598274793458093201e-02
1.249012226562500018e+03	nan	-1.079920580277110576e-01	-1.627199760177948720e-02
1.035671862792968795e+03	1.355030626121254689e-01	1.289159053388207188e-01	-1.581667573058621878e-02
1.051388374023437564e+03	1.252542699095133272e-01	1.361360933497511860e-01	-3.229433409079019660e-03
1.048097225341796957e+03	7.659696787138847718e-02	1.455287723185578475e-01	-7.357025329131882882e-03
1.073510020751953107e+03	1.965089062420832811e-02	1.229460163137574558e-01	-1.898539429537369691e-02
1.101350788574218768e+03	-4.967814401369174959e-02	1.239187906543429557e-01	-1.672166716528849031e-02
1.109441376953124973e+03	-1.045640343119603743e-01	6.553135536248423654e-02	-2.647023439681330317e-02
1.109432111816406177e+03	-1.471832736500927608e-01	-1.872461243712428942e-04	-2.365676345827512697e-02
1.111521352539062491e+03	-1.629056905296567548e-01	-4.785099884933089603e-02	-6.201135566006317316e-03
1.119454296874999955e+03	-1.564814237225562454e-01	-8.619168237613716865e-02	4.140747214017877209e-02
1.132073273925781223e+03	-1.326103512556852104e-01	-1.411844893172659599e-01	2.390799034842496645e-02
1.161138974609375055e+03	nan	-9.543924376622900385e-02	-3.608989919975002375e-02
1.005003637695312477e+03	1.927663103732960015e-01	1.089797799224820618e-01	-6.128552312244723785e-03
1.041121549072265680e+03	1.803106646917950195e-01	1.351948991637709485e-01	-1.273596882661607969e-03
1.052586520996093668e+03	1.235586994002189076e-01	1.313627831634380516e-01	-4.761218114175376839e-03
1.072979067382812445e+03	7.077940392232351385e-02	9.947071428110332292e-02	-2.210388727248233098e-02
1.095435262451171866e+03	-4.731372966363500687e-03	7.016466084157063632e-02	-6.791737123569388176e-03
1.113545297851562509e+03	-7.830582111698658476e-02	2.522921052328033417e-02	-7.974952181815483238e-03
1.118281967773437600e+03	-1.194321631954314844e-01	7.186293349619265677e-03	1.121717965368262916e-03
1.116370063476562564e+03	-1.356616112455492074e-01	-1.629561134935426231e-02	9.483610327211988364e-03
1.115856252441406241e+03	-1.282072455371766617e-01	-1.289932252564005288e-01	4.734942696997970768e-02
1.122747854003906241e+03	-1.053855737665708725e-01	-1.244321637041568979e-01	-2.533968503821359963e-02
1.134989177246093732e+03	nan	-6.737959388363726210e-02	-5.448415028425161732e-02
9.756032495117187864e+02	2.312388435450246638e-01	7.739492389385407844e-02	-1.048367766239632209e-02
1.021486437988281295e+03	2.071562057507900234e-01	7.966063254447348918e-02	1.290022652689894883e-02
1.048172683105468650e+03	1.575648602596280146e-01	6.665303199456940053e-02	1.782283392331730082e-02
1.072559138183593859e+03	9.882401334458240649e-02	6.477682304312121220e-02	1.707979538725318269e-02
1.089075695800781205e+03	1.693348963029017717e-02	2.597055299882438523e-02	2.761932710640574787e-02
1.109120338134765689e+03	-5.093470052322213171e-02	7.935987264106471317e-03	4.857288952833652140e-02
1.110020644531249900e+03	-8.661524292309530360e-02	-4.008460549403872891e-02	4.870148797447589745e-02
1.117260764160156214e+03	-1.092032212641766975e-01	-1.471096552547321024e-01	7.814685664880458016e-02
1.114694632568359339e+03	-1.059980378820939428e-01	-1.479688551598208057e-01	-1.513333858525133142e-02
1.114699541015625073e+03	-7.929069157808699142e-02	-1.416241097004375948e-01	-7.294106413678974610e-02
1.155870788574218750e+03	-3.733837766750902620e-02	-1.263819202894737315e-01	-5.828342091119605856e-02
9.805149841308593750e+02	2.322069388041628768e-01	8.113969155026831692e-02	1.863641144832469190e-02
1.026994439697265534e+03	1.851803403283112104e-01	4.303661403970125005e-02	4.234657561696632960e-02
1.071738289794921911e+03	1.211905056176956763e-01	2.861675097878184013e-02	3.301430644353293975e-02
1.092432565917968759e+03	4.814518322423777530e-02	-1.544257099770966410e-02	3.316581783166863695e-02
1.099532155761718741e+03	-1.335323630926799066e-02	-4.571934144646207926e-02	3.384134626428249304e-02
1.104549617919921957e+03	-6.473610843973698348e-02	-1.368282248027979098e-01	6.479351670888733317e-02
1.109332949218749945e+03	-8.158570378259244471e-02	-1.722363069044015316e-01	-4.161405355529652211e-02
1.108076589355468741e+03	-7.468960251818113072e-02	-1.612464896477386889e-01	-4.873752256229472307e-02
1.105352294921875000e+03	-4.237548249403300105e-02	-1.383567022295632554e-01	-6.096280957011283169e-02
1.224765590820312582e+03	nan	-1.389237045303864382e-01	-5.671169388840339998e-02
9.636400451660156250e+02	2.699794908105089264e-01	5.116250827058515388e-02	3.190063870168547561e-02
1.005776114501953089e+03	2.146078301358482765e-01	3.754579576824818715e-02	5.188952484847849517e-02
1.054875426025390652e+03	1.581826073041899816e-01	-6.017053347587177428e-03	5.493936076643481797e-02
1.085882940673828216e+03	9.373502502232511358e-02	-1.715516530307795509e-02	3.898933063088419471e-02
1.095176210937499945e+03	3.004983460496313263e-02	-1.094377258171994882e-01	-1.037620943770367794e-02
1.095204460449218686e+03	-1.468092180533409064e-02	-1.706687972635834993e-01	-3.287408311686105394e-02
1.099664195556640607e+03	-2.711881962652462619e-02	-1.661412418963216231e-01	-2.523235263597808573e-02
1.096882767333984475e+03	-2.228410809953074168e-02	-1.479686958003440800e-01	-6.263920063648108216e-02
1.073005399169921930e+03	1.053477834951355163e-04	-1.601583006597306069e-01	-6.635841632047993766e-02
9.591017321777343341e+02	2.847906081388606458e-01	1.035398169999042842e-02	4.867493625385740236e-02
1.004292138671875023e+03	2.322267534699886671e-01	1.555513675304536630e-02	7.511499433704611761e-02
1.036942977294921775e+03	1.861370755970702673e-01	-2.513944539052848787e-02	7.334913778080057178e-02
1.061739052734375036e+03	1.476126739637226293e-01	-1.079555502082616414e-01	7.077979461486354207e-02
1.079978543701171930e+03	1.046332586588100133e-01	-1.615897934832559169e-01	2.183418677233879904e-02
1.080382918701171775e+03	6.812697552650348598e-02	-1.670769297875267234e-01	-3.675404515414159440e-02
1.084357947998046939e+03	5.562382278083499720e-02	-1.562044475699471691e-01	-5.620135012085022974e-02
1.064238641357421784e+03	5.814645465650536416e-02	-1.596268276252484630e-01	-6.610744123488913881e-02
1.068946335449218850e+03	6.919866325349344205e-02	-1.597062431956444428e-01	-6.553725434424917395e-02
9.849438098144531750e+02	2.688412520838167619e-01	-1.072085854990801751e-01	7.908769830998607642e-02
1.017452795410156227e+03	2.273777061850887349e-01	-1.193734101152260363e-01	3.662095493967328780e-02
1.035102313232421920e+03	1.909178050379288782e-01	-1.635607888503078089e-01	-8.782875740531569109e-03
1.056449680175781168e+03	1.694071399112780374e-01	-1.598335073256273720e-01	-2.247789772053329638e-02
1.056619564208984457e+03	1.506327931775940376e-01	-1.535075908563646729e-01	-4.625716753352614868e-02
1.038680939941406223e+03	nan	-1.583846788603180678e-01	-5.245925403288818206e-02
1.026034255371093650e+03	nan	-1.514936308448999180e-01	-5.164828477261237949e-02
1.243900949707031259e+03	nan	-1.519006318707271652e-01	-5.881347711670922851e-02
9.380596069335937273e+02	nan	-1.385612486669590693e-01	-2.027944966715146402e-02
9.743283312988281750e+02	nan	-1.227091622255522957e-01	-5.021725001947240780e-02
1.004063818359374977e+03	nan	-1.006256142385603819e-01	-4.123941783352679663e-02
1.013639418945312514e+03	nan	-1.209070308169921809e-01	-4.033854662458618429e-02
1.005199567871093791e+03	nan	-5.658295461169628865e-02	-2.664721733321043576e-02
9.902514477539062909e+02	nan	-5.119942012544629467e-02	-3.318602471560824080e-02
1.140351923828125109e+03	nan	-7.740756397284180579e-02	-3.263785717920629492e-02
9.559144091796874818e+02	nan	-2.664549459807265264e-02	-4.335078085701291051e-02
9.615281262207031432e+02	nan	-4.197172535756985706e-02	-2.945581035880749654e-02
9.719816906738280977e+02	nan	-3.957260528961080437e-02	-2.111814316628257346e-02
1.265921440429687436e+03	nan	-2.616085323346248673e-02	-3.791886767925316953e-02
1.271990878906249918e+03	nan	-6.702107998753970008e-02	-2.833340518967351201e-02
1.279298864746093841e+03	nan	-3.490355475316411077e-02	-2.339962198780753955e-02
1.291558693847656286e+03	nan	-5.384425549992780113e-02	5.765679373828390408e-02
1.210136955566406186e+03	nan	7.509187078348016943e-03	-3.500132715063396932e-02
1.227658937988281195e+03	nan	1.145091302005346034e-01	-2.159430664375579234e-02
1.247180151367187591e+03	-2.614134240178243029e-01	7.812538428966797621e-02	-9.978239543707160750e-03
1.247181623535156177e+03	-2.694632962406485754e-01	1.922025703480039968e-02	-3.480547333860493225e-02
1.227808544921874955e+03	-2.663640372237063847e-01	-9.124240291992531671e-02	-1.039004931365292844e-02
1.224373564453125027e+03	-2.518399023446979967e-01	-1.081217017194792268e-01	3.460325997100677925e-02
1.190223037109374900e+03	nan	-1.120514294527759636e-01	4.991176701574819713e-02
1.269689328613281305e+03	nan	7.189592852490617192e-02	-1.368092541681258621e-02
1.169521843261718686e+03	nan	1.275874989348065036e-01	-4.214202914562272494e-03
1.207631140136718841e+03	-2.348854201352819082e-01	1.524244812025210005e-01	-4.113385806719127916e-03
1.224615085449218668e+03	-2.682659727648823988e-01	1.497622226112388377e-01	-4.622678416244044297e-03
1.237126599121093705e+03	-2.837832560889688160e-01	8.765831024497326707e-02	-2.511742088506021750e-02
1.224408400878906150e+03	-2.884008587111546174e-01	-2.739628673249485877e-02	-5.218933889910281482e-02
1.194659003906250064e+03	-2.624263825210151335e-01	-8.497243518219541047e-02	-1.366734414747761486e-02
1.193646718749999991e+03	-2.367573374662266250e-01	-8.973277618138636447e-02	-6.783125417621287904e-04
1.198564006347656232e+03	nan	-9.142274016133453141e-02	-1.077121357421037193e-02
1.221296245117187482e+03	nan	1.383471963541436922e-01	5.126699206016518268e-03
1.210922561035156150e+03	-2.024816785807898034e-01	1.357551437660072524e-01	3.114174886322857490e-03
1.205879838867187573e+03	-2.365511353339083689e-01	1.498652667505415426e-01	-6.046103132355678221e-03
1.221313491210937400e+03	-2.685210898105263588e-01	1.496113531727308321e-01	-6.521093838343014308e-03
1.232192285156249909e+03	-2.888008757391109516e-01	1.047975641501557170e-01	-2.323302288116748174e-02
1.232657934570312591e+03	-2.802318612275750409e-01	8.795383934703927820e-02	-1.789003249597432427e-02
1.210241616210937536e+03	-2.610658344515305318e-01	6.747161781920790920e-03	-3.410644600759656780e-02
1.187443557128906150e+03	-2.494941455279504616e-01	-3.304514444398590212e-02	-4.911134797013387565e-02
1.186325166015624973e+03	-2.158664906025753449e-01	-8.937244929054390108e-02	-2.218425274756865434e-02
1.226381513671874927e+03	-1.794895729410790342e-01	-1.032136729503178169e-01	-4.340526010244430410e-02
1.089032045898437445e+03	nan	1.502485844806040194e-01	-5.665300154237163689e-03
1.109500676269531141e+03	-1.894525851650654680e-01	1.498251452533287675e-01	-6.263781460835797857e-03
1.147120117187500000e+03	-2.238305682849347500e-01	1.288934919535068835e-01	-9.404692447928889379e-03
1.181528378906250055e+03	-2.483672848815279277e-01	1.217327332728455752e-01	-1.248513020083842455e-02
1.201956130371093650e+03	-2.663977562762708251e-01	1.289041381626538918e-01	-9.492680034078989498e-03
1.212838823242187573e+03	-2.723637756443018088e-01	1.122479062041033399e-01	-8.022513496416954631e-03
1.213459350585937500e+03	-2.673852724555003668e-01	1.264062323682766387e-01	-1.409525792576378847e-02
1.210124499511718795e+03	-2.495837552602702125e-01	8.314784162918109622e-02	-3.024102886527184342e-02
1.195419714355468841e+03	-2.323207897431093238e-01	5.468602201358157937e-03	-3.006815747617978471e-02
1.176219064941406259e+03	-1.964899232945155338e-01	-1.013393875539737865e-01	-4.503060556216706423e-02
1.036195788574218795e+03	nan	1.357300098053230986e-01	-8.310595820778978035e-04
1.039518348388671939e+03	-1.480935882937619574e-01	1.335472013469731489e-01	-8.808301559972539843e-03
1.093417989501953116e+03	-1.830190863629990172e-01	1.208527100751558142e-01	-1.249482544964193066e-02
1.118789946289062527e+03	-2.109960899877449947e-01	1.213639417341585980e-01	-1.257534988384512685e-02
1.137900925292968850e+03	-2.230521580976566609e-01	1.273403263940618702e-01	-8.517807738696495101e-03
1.149445085449218823e+03	-2.406244664638099717e-01	1.402182690548650079e-01	-7.106973435432092229e-03
1.169826225585937436e+03	-2.575868698803192025e-01	1.438718760466271007e-01	-1.823815777241281216e-02
1.186453718261718677e+03	-2.517662288763802270e-01	8.074218687190783117e-02	-3.346786516952252044e-02
1.191100646972656250e+03	-2.300266585445364109e-01	5.635714595130355414e-02	-2.842494375483484853e-02
1.182477441406249909e+03	-1.846118695476197669e-01	-7.930210484105172652e-02	-6.277469312374092669e-02
1.159137902832031159e+03	-1.333615840198651981e-01	-1.032139591443046595e-01	-4.453514613178585074e-02
1.067626407470703043e+03	nan	1.536687880126071104e-01	-7.202006408733606369e-03
1.045955228271484430e+03	-7.278951866829819206e-02	1.422402236664054576e-01	-7.324004856051504267e-03
1.057333391113281323e+03	-1.078555252867122727e-01	1.536323884191411748e-01	-7.548565657693042524e-03
1.068037224121093686e+03	-1.388680922869063306e-01	1.521395047139310064e-01	-6.767267465372723417e-03
1.075210850830078016e+03	-1.716960858493419284e-01	1.452869408365589365e-01	-3.098449307662395208e-03
1.085450139160156141e+03	-2.063749160486894052e-01	1.328805351767466947e-01	-2.028433191024655788e-02
1.106562755126953107e+03	-2.327740250282144263e-01	1.436573367196586071e-01	-1.824235455288081634e-02
1.127209089355468677e+03	-2.348650777510568055e-01	1.310298929537347112e-01	-2.071542924586640064e-02
1.136043195800781177e+03	-2.065967314410971367e-01	5.341323708181722196e-02	-2.350448130388064008e-02
1.152579641113281241e+03	-1.696362058585156873e-01	-6.394128896794770700e-02	-3.996791010924929943e-02
1.149078916015625055e+03	-1.319080313952259997e-01	-1.188630333741918232e-01	-4.082733792890025359e-02
1.273545737304687464e+03	nan	-1.074542953765059289e-01	-5.453917398572644126e-02
1.003295056152343705e+03	nan	1.349804435962040916e-01	-1.744423826681124404e-02
1.030163621826171948e+03	1.247161392531515034e-02	1.355379908757708418e-01	-1.763498699809176382e-02
1.026171093749999955e+03	-1.738834768206243275e-02	1.688286596236522608e-01	-5.890272164252871936e-03
1.033824123535156332e+03	-6.174582705242048775e-02	1.690566076941121820e-01	-5.741837047247092159e-03
1.045586407470703080e+03	-1.124215882286113688e-01	1.467797057095683866e-01	-1.526593592288804854e-02
1.061508530273437600e+03	-1.595951456727258133e-01	1.445982512826569366e-01	-1.766085104127920746e-02
1.077037103271484284e+03	-1.966855097626635240e-01	1.140235504599833166e-01	-1.734028838796875666e-02
1.095715235595703234e+03	-2.089579377567517549e-01	7.960802190239410492e-02	-3.209437197140361381e-02
1.104945352783203134e+03	-1.902904373363621948e-01	1.400599098085438150e-02	1.242192648121186183e-02
1.115312631835937509e+03	-1.670450469029584051e-01	-6.657456681418440214e-02	2.349763967655108324e-02
1.131070400390625082e+03	-1.282376536600453587e-01	-1.093577946283510599e-01	-3.176437838510848960e-02
1.145133774414062600e+03	nan	-9.834381834144563517e-02	-5.499798640434959418e-02
9.927716003417968977e+02	7.884752575137959907e-02	1.435964978315669160e-01	-1.940338737854501935e-02
1.024475925292968668e+03	5.946507749438451063e-02	1.471410249355984967e-01	-1.483389638153970527e-02
1.031501762695312436e+03	-7.735656241283472845e-03	1.467434229480306940e-01	-1.495346600333587010e-02
1.047032890624999936e+03	-6.912757234455646493e-02	1.447063848269175279e-01	-1.762454253241951818e-02
1.066040513916015698e+03	-1.240508431708484682e-01	1.281937168734318677e-01	-1.386403337613065223e-02
1.082359687500000064e+03	-1.624843722792640444e-01	8.450120765613439167e-02	-2.614804902087587354e-02
1.093273631591796857e+03	-1.847396988001076545e-01	-3.701291409784878556e-02	-3.684437614220131829e-02
1.099486826171875009e+03	-1.769621280300578414e-01	2.376156384805918828e-02	1.886323456158008408e-02
1.096216257324218759e+03	-1.530317225096787803e-01	-5.181417109476572219e-02	2.176001179811281119e-02
1.106971931152343814e+03	-1.173866891522497014e-01	-8.614822286115284000e-02	-5.703471413005629931e-02
1.096167435302734475e+03	nan	-9.503381442773030374e-02	-6.810581452795581858e-02
1.018790350341796852e+03	9.699850767424372799e-02	1.460355652917282865e-01	-1.502983384367981984e-02
1.033486494140624927e+03	3.760675662348922366e-02	1.304467392300298623e-01	-1.454760473641114257e-02
1.055797872314453116e+03	-1.729972253018308148e-02	1.304534532580537975e-01	-1.226998953039071943e-02
1.073264445800781232e+03	-8.444181074719447899e-02	7.381843696033528468e-02	-7.171022877427745898e-03
1.084380122070312609e+03	-1.431222836768050177e-01	7.774323402484351053e-02	-9.706905293960654477e-03
1.093437226562499973e+03	-1.636352026743701504e-01	3.263420008855161952e-02	-4.189681017645766579e-03
1.098728708496093759e+03	-1.612282857818045922e-01	-3.773821816024602177e-02	1.114064873652487880e-02
1.091964331054687591e+03	-1.375430851723004055e-01	-1.505216700286944598e-01	-9.515421843659393683e-03
1.094284255371093650e+03	-9.233447728202781590e-02	-1.216484888676812037e-01	-7.034057567100818198e-02
1.076526892089843841e+03	-4.750531517195299980e-02	-1.364511381317900229e-01	-6.990938043740732577e-02
9.888732470703124591e+02	1.117355088508318328e-01	1.131908052843096646e-01	-7.177886197115346256e-03
1.013836910400390593e+03	6.437802594538738488e-02	1.136786066271189832e-01	-6.826436738662878222e-03
1.044443321533203061e+03	-1.984797506315527649e-03	9.436345469376322681e-02	1.411867836831393226e-02
1.068560195312499900e+03	-6.494474675054562329e-02	1.152240088242337604e-02	1.312564749560826693e-02
1.093396462402343786e+03	-1.191824013301220342e-01	3.482890111410134881e-02	1.007709490249603448e-02
1.100336186523437391e+03	-1.332858904649121268e-01	-2.455610520093074248e-02	-5.818464969922628946e-03
1.103634923095703016e+03	-1.322677082827631301e-01	-7.470634120714235438e-02	-3.224378277014287343e-03
1.093105195312499973e+03	-1.123825372315461202e-01	-1.434071226858500137e-01	-6.074923071836536154e-02
1.087652524414062555e+03	-7.482857159620559528e-02	-1.477902399011488399e-01	-7.218866548679236939e-02
1.064894862060546984e+03	-2.423473847743895515e-02	-1.395182224560332362e-01	-7.064614664524955512e-02
9.788129748535155841e+02	8.310398464194551638e-02	5.320901944941479333e-02	2.652500467225098885e-02
1.019633485107421848e+03	2.259730234096679613e-02	1.450075809880845175e-02	1.897024497702630430e-02
1.063016291503906359e+03	-2.726399119246092351e-02	3.562144592296528217e-02	3.342117248908892807e-02
1.086234183349609339e+03	-8.101316384699819295e-02	-1.254660474146787608e-02	9.852034133712833305e-03
1.094709096679687491e+03	-1.070353977056845984e-01	-7.060888665166231704e-02	-3.931765985357674187e-02
1.101540957031249945e+03	-1.081511491938568215e-01	-1.440970575053348579e-01	-6.531964706941277565e-02
1.093521230468749991e+03	-8.681338009469452555e-02	-1.449895566322423890e-01	-6.071065654060769923e-02
1.067360987548828234e+03	-4.710176397874998866e-02	-1.489308472346103918e-01	-7.206272029781018995e-02
1.052404995117187582e+03	2.733340804689898818e-03	-1.390053552693994166e-01	-6.720041837510956628e-02
9.614553881835937545e+02	1.172253584836573936e-01	2.174471735874364958e-02	3.444572169204217216e-02
1.001009956054687450e+03	5.594590673827737337e-02	3.006215811382280736e-02	3.436188177304533298e-02
1.041682927246093641e+03	9.389542854523091897e-03	-1.134354921012279901e-02	2.483590958518040043e-02
1.064736134033203143e+03	-3.371730873437794873e-02	-1.112422535426558223e-01	-1.075361562314538534e-02
1.072456684570312518e+03	-5.514009873091296754e-02	-1.529462011494266138e-01	-6.032763539106703043e-02
1.082329311523437582e+03	-5.678564699216737122e-02	-1.422596893872318802e-01	-6.622531238743399606e-02
1.075847977294921975e+03	-4.464759620445946098e-02	-1.494472027694448424e-01	-7.164747528092184348e-02
1.029944497070312536e+03	-2.106080451596348269e-02	-1.595189787359031497e-01	-6.629188279715467202e-02
1.106032768554687436e+03	nan	-1.157304272261927142e-01	-4.975169031583598356e-02
9.469781347656249864e+02	1.420331442062279792e-01	-9.343594113685833868e-02	5.446057713085711294e-02
9.820740808105468886e+02	9.163721553155490529e-02	-3.790432120994355336e-02	3.801203219697086438e-02
1.008916298828125036e+03	5.134223372472024316e-02	-7.992904108439997934e-02	4.475818028510653718e-02
1.038311909179687518e+03	2.992531849904911390e-02	-1.592966210203917987e-01	-2.175267641260009849e-02
1.048509373779296766e+03	2.145541202312273299e-02	-1.528610710654539628e-01	-4.739223854165568184e-02
1.046626414794921857e+03	1.398797013949393264e-02	-1.561569320869402311e-01	-5.584441295573764480e-02
1.024751826171875109e+03	3.290403866299174140e-02	-1.509082219457038854e-01	-5.172715205634554475e-02
9.988424365234375273e+02	3.953201000120842856e-02	-1.153543222100567450e-01	-4.885762389686003349e-02
9.493062084960937455e+02	1.407316903079516845e-01	-1.181534016782700008e-01	1.747576246551171483e-02
9.737260229492187591e+02	1.130971052981029068e-01	-1.612178494946259755e-01	-1.738627060595259247e-02
1.000486009521484334e+03	nan	-1.431650011032481462e-01	-5.715883521402929934e-02
1.010664362792968745e+03	nan	-1.419892853026373247e-01	-5.661361876086512535e-02
9.977812792968750273e+02	nan	-6.527371506468271356e-02	-3.557129265396229145e-02
9.764600000000000364e+02	nan	-4.981847521095567749e-02	-3.311622370408880828e-02
1.080581673583984411e+03	nan	-8.621642999874878921e-02	-8.358582552595189910e-03
9.433380932617187682e+02	nan	-1.488634635656294614e-01	-3.899773636405516608e-02
9.599811694335937773e+02	nan	-1.216720360566520137e-01	-5.996627441672523068e-02
9.654666955566406159e+02	nan	-3.723145002056418157e-02	-4.106521072842654607e-02
9.570715747070312318e+02	nan	-3.064482609007234543e-02	-2.366975590055829873e-02
1.009037502441406218e+03	nan	-6.088816662224481174e-02	-1.244019045831142728e-02
1.391304169921874973e+03	nan	-1.439162384458695931e-01	-2.539512123900728498e-03
1.284964719238281305e+03	-2.158149816024779177e-02	-4.332834809189999026e-02	-3.929709406949384587e-02
1.233392158203125064e+03	nan	1.347919414542959708e-02	-1.963048168194415910e-02
1.230413061523437591e+03	nan	-5.387418893136936698e-02	-2.273809138445880701e-02
1.219596301269531295e+03	-2.464555893666998676e-01	-8.389690330462397372e-02	-2.445708521429016541e-02
1.237268820800781214e+03	-2.477679564904773368e-01	-1.420931130273320186e-01	-1.596491799909832698e-02
1.464957438964843732e+03	nan	-2.127356040118855152e-02	-4.249949187016379554e-02
1.183197329101562445e+03	nan	1.454489173414881195e-02	-3.351728113093054712e-02
1.192800336914062427e+03	nan	5.153515649382497954e-02	-3.484361868668794243e-02
1.210254965820312464e+03	-2.654666147009333566e-01	2.324841598111785854e-02	-2.078444802132235064e-02
1.201055285644531295e+03	-2.846380409768015651e-01	-1.683436040777341880e-02	-3.298409738073283110e-02
1.179083603515625100e+03	-2.875777934349936782e-01	-6.219041752822971475e-02	-6.072119753970138534e-02
1.170102441406249909e+03	-2.703736124200195601e-01	-1.368994683204478036e-01	-8.699609442189218042e-03
1.153120112304687609e+03	-2.311957412624958685e-01	-1.157004961127610643e-01	-9.787182003878932071e-03
1.192034345703124927e+03	nan	8.188072900848195057e-02	-3.338768959802806968e-02
1.130049912109375100e+03	nan	1.019794241431277448e-01	-2.894598822367002236e-02
1.153040058593750018e+03	-2.469542605860859386e-01	1.020261158870875012e-01	-1.733864588137532664e-02
1.176549252929687555e+03	-2.822266910609574353e-01	1.062992235036053917e-01	-8.534970527059947132e-03
1.195439951171875009e+03	-3.055999018402303369e-01	5.466920497836872533e-02	-2.529133441857087800e-02
1.188360358886718814e+03	-3.108389216478032457e-01	1.103038697469889765e-02	-4.898223803089582495e-02
1.162829223632812500e+03	-2.867916682271050011e-01	-5.660118788867000289e-02	-5.521736913628386839e-02
1.151806589355468759e+03	-2.418057961946884493e-01	-6.037065355169719816e-02	-5.387192746058992732e-02
1.167283852539062536e+03	nan	-7.791959002061105144e-02	-3.248213205398057385e-02
1.178377934570312391e+03	nan	1.678861614491319876e-01	-5.148109032594480605e-03
1.141483603515624964e+03	-2.208593423647732257e-01	1.502110183543371724e-01	-4.469431543096868964e-03
1.148698154296874918e+03	-2.636043198110015195e-01	1.355096268537027138e-01	-7.986139999539556764e-03
1.165516635742187418e+03	-2.959878937164996948e-01	1.194309484835465451e-01	-1.223888800157954017e-02
1.187886999511718841e+03	-3.154799124897122997e-01	9.347116139283631608e-02	-1.745855064969603632e-02
1.200587451171875045e+03	-3.086310579023918699e-01	1.212980574006175122e-01	-1.260242561782068220e-02
1.183449301757812464e+03	-2.873940410559513436e-01	6.652077023084369822e-02	-2.579157780859577670e-02
1.167509748535156177e+03	-2.554601954442736744e-01	-7.144125535390332196e-03	-4.393451630944672504e-02
1.167334489746093823e+03	-2.120931602807017979e-01	-5.313141316607728620e-02	-4.531962829181144375e-02
1.143742768554687473e+03	-1.600440387394523878e-01	-8.635680372814157069e-02	-5.755096658620624528e-02
1.083993173828125009e+03	nan	1.328569063046571852e-01	2.179626550896587075e-03
1.076620853271484293e+03	-2.123137989360852629e-01	1.514643475440964893e-01	-6.062761171923555098e-03
1.108652440185546766e+03	-2.505854796044526545e-01	1.161785883711810852e-01	-1.070756796869354321e-02
1.138428962402343814e+03	-2.857133807705244388e-01	1.204093013424628877e-01	-1.221059367661625483e-02
1.152400424804687418e+03	-3.041682420286199173e-01	1.195027541558863066e-01	-9.665618902249777447e-03
1.174208869628906314e+03	-3.080380766445112162e-01	1.210594985039373656e-01	-9.579687408186057795e-03
1.182947802734375045e+03	-2.883555691287941203e-01	1.537181025531698109e-01	-7.006180110981852054e-03
1.182086623535156150e+03	-2.578534576701168035e-01	1.264544838141239691e-01	-1.233828055063953752e-02
1.180303906249999955e+03	-2.174840531416281086e-01	2.908769762153263702e-02	-2.417393622986443308e-02
1.149531011962890716e+03	-1.761894214633125122e-01	-8.563230574346887558e-02	-6.069184535183119039e-02
1.141178376464843723e+03	nan	-1.182688669998550601e-01	-6.496080230991921334e-02
1.019947496337890584e+03	nan	1.242734534818832615e-01	3.434517060433339101e-03
1.015994664306640630e+03	-1.821937553889572126e-01	1.291107395795268453e-01	-6.111609434900823305e-03
1.049249694824218750e+03	-2.231429919000365025e-01	1.173620637661544064e-01	-1.089325953842615671e-02
1.081085823974609411e+03	-2.478660547076174669e-01	1.185227171967266208e-01	-1.099315197867455941e-02
1.096668942871093805e+03	-2.621116873117327328e-01	1.420124508597067070e-01	-6.721242668171272319e-03
1.113820098876953125e+03	-2.789246618110002851e-01	1.578835057374028128e-01	-6.268827877431680518e-03
1.144676965332031159e+03	-2.726501463672705849e-01	1.194794417329384240e-01	-2.235444184542504861e-02
1.154284750976562464e+03	-2.573777976144613344e-01	1.071763402674828086e-01	-1.447158316774285573e-02
1.163247282714843777e+03	-2.295840611399010411e-01	5.578840098469280140e-02	-2.208684857305212926e-02
1.159621003417968723e+03	-1.733370554016084863e-01	-4.962421589375340392e-02	-4.769265267768463268e-02
1.116745777587890643e+03	-1.152435456742100239e-01	-1.178280992277400130e-01	-6.475422717761553093e-02
1.370379777832031323e+03	nan	-1.124131773074721757e-01	-5.152908464853997450e-02
1.036647722167968823e+03	nan	1.426015212055179449e-01	-4.563502318534039086e-03
1.023480312499999968e+03	-1.269431840851453774e-01	1.440291808462203782e-01	-5.451892682804685905e-03
1.029712915039062409e+03	-1.712406277791954645e-01	1.448190838470327924e-01	-8.412186904258526013e-03
1.040559995117187555e+03	-1.922436230386851408e-01	1.351340930849781463e-01	-1.055047986751832430e-02
1.050067812499999945e+03	-2.199887487070177894e-01	1.584229798180813720e-01	-5.868138146361966123e-03
1.061060201416015616e+03	-2.389806344014310246e-01	1.579251485247073206e-01	-6.089576013836480763e-03
1.085247984619140652e+03	-2.550262439626630462e-01	1.424544863186587296e-01	-2.008786332209273190e-02
1.102939406738281150e+03	-2.470270689928883989e-01	1.294690500095168062e-01	-1.438974855441709291e-02
1.114608022460937491e+03	-2.207857309249243727e-01	1.825400803132729358e-02	-2.316799561231768639e-02
1.124044431152343805e+03	-1.618124551531384681e-01	-7.763898557510569287e-02	-5.262812490852210312e-02
1.124469138183593714e+03	-1.067224034933549337e-01	-1.348288421871855769e-01	-6.114633634451841632e-02
1.143462176513671920e+03	nan	-1.184686072623054448e-01	-6.436807936303470812e-02
1.001481605224609325e+03	-5.311490329949142275e-02	1.446720383401600973e-01	-3.851012673172215899e-03
1.014662109375000000e+03	-9.714917404501133280e-02	1.683430407213090396e-01	-5.821072659985580128e-03
1.018645107421874968e+03	-1.367819469501588836e-01	1.685115410676494285e-01	-5.963826325856230216e-03
1.026794665527343795e+03	-1.663696809613507410e-01	1.592278106926715286e-01	-3.908260111325096049e-03
1.036509638671875109e+03	-2.025772863544714752e-01	1.438593387885526431e-01	-1.928914794757755069e-02
1.056427591552734384e+03	-2.312231891496815406e-01	1.411292505520299889e-01	-1.067218656828779547e-02
1.075087875976562600e+03	-2.297039884078042604e-01	6.435957279321678770e-02	-2.136381830560516934e-02
1.085924520263671866e+03	-2.052115428938042774e-01	7.632032015877668503e-03	8.901550494370647978e-04
1.091549543457031177e+03	-1.539475531862578572e-01	-7.358153308355963595e-02	-2.594327858966146219e-02
1.102320756835937573e+03	-1.002526638528722369e-01	-1.488782150479459054e-01	-4.313223582112751808e-02
1.074787938232421766e+03	nan	-1.414408095722932412e-01	-7.592785757592525331e-02
9.993570434570312955e+02	-4.388348975486122683e-02	1.304921815792413897e-01	-1.259575016726213748e-02
1.012515843505859380e+03	-9.035630484375012372e-02	1.288911790327779416e-01	-1.695113679157803088e-02
1.022564229736328116e+03	-1.275777139737486188e-01	1.434824364155488641e-01	-1.955275831493242036e-02
1.033882934570312500e+03	-1.781882375461978363e-01	1.113563333716219572e-01	3.448032685690921324e-03
1.053082890624999891e+03	-2.073898533126475874e-01	1.093575032388929558e-01	1.000714111682813462e-02
1.069782839355468695e+03	-2.083141450582453036e-01	1.013786273248343424e-02	1.443665025613837449e-03
1.082540960693359466e+03	-1.969818490801146238e-01	-7.915928212676512712e-03	-3.062084408495899072e-03
1.079404840087890534e+03	-1.429452112477840320e-01	-5.709241231826208546e-02	-2.330984572160691923e-02
1.073434951171874900e+03	-8.666864408051722091e-02	-1.092469344216542154e-01	-6.590770312980136214e-02
1.046181827392578043e+03	nan	-1.412917152146385136e-01	-7.560160835331507234e-02
9.948882446289062500e+02	-6.209917545982879261e-04	1.179490710369231476e-01	-1.042155574735202997e-02
1.014495981445312509e+03	-5.255551577457118206e-02	1.268939248830576461e-01	-1.007548357086439014e-02
1.031340274658203043e+03	-1.100269586165955049e-01	1.279994596510500293e-01	-1.598911875726214890e-02
1.038816768798828207e+03	-1.585781403035770865e-01	7.523873000529526789e-02	4.872425797453661805e-03
1.056455394287109357e+03	-1.893748709411453568e-01	4.880775817543524936e-02	1.405258299616681493e-02
1.067236547851562591e+03	-2.028791527936373296e-01	1.040216234820042461e-02	2.155396291625391765e-03
1.075485644531250045e+03	-1.796556404934585016e-01	-5.011730740787461585e-02	-1.848626352703101189e-02
1.073767639160156250e+03	-1.302835166774961584e-01	-1.150064663218952205e-01	-6.277126085182420379e-02
1.059023940429687400e+03	-7.570075615470028829e-02	-1.360004935798983239e-01	-5.877461778019377192e-02
1.020077200927734339e+03	nan	-1.401505525725345036e-01	-7.042170748861291407e-02
9.870230993652344296e+02	-2.084952738197687339e-02	7.283756942498188780e-02	-2.123479942406949518e-03
1.010890117187499982e+03	-9.281701712109835523e-02	9.128214569553572133e-02	-1.461471063353374233e-02
1.037725399169921957e+03	-1.438698730128898928e-01	7.734207316109552310e-02	-7.648375012982702378e-03
1.059936809082031232e+03	-1.712828893584229517e-01	7.214331286471811766e-02	-9.135926802011260298e-03
1.069778625488281250e+03	-1.725590453414790337e-01	-6.352395760037214678e-02	-1.465287339262609859e-02
1.075789818115234311e+03	-1.524231676451319739e-01	-4.760088355710858504e-02	-1.873228740459000410e-02
1.069023413085937591e+03	-1.148148336979363249e-01	-8.735169003100845542e-02	-5.970942542778016199e-02
1.043893200683593705e+03	-6.396469882470434687e-02	-1.149994947500672104e-01	-6.264757796511766230e-02
9.975530871582030841e+02	nan	-1.198104295774387734e-01	-7.584552754136932029e-02
9.479492712402343386e+02	1.170341110614203650e-03	7.656272758952722968e-02	1.052248841661632475e-02
9.742780749511719023e+02	-6.364210758226696019e-02	6.599167632526646565e-02	2.685804191413953407e-02
1.019917867431640616e+03	-1.027709071291496024e-01	5.940937738116595229e-02	1.327521349862151832e-02
1.050952933349609339e+03	-1.277485391756348898e-01	-4.213203574121954405e-03	1.543569691126260883e-03
1.065123757324218786e+03	-1.426501724836246598e-01	-1.147599009960976607e-01	-3.619052906483533755e-02
1.067856279296875073e+03	-1.233022741638786224e-01	-1.130577717265917326e-01	-5.624509726085653860e-02
1.054352280273437600e+03	-8.718329469651364683e-02	-8.836533189880398098e-02	-6.250089196547563286e-02
1.013245501708984420e+03	-3.656981373258427759e-02	-8.408431780641299758e-02	-6.608241422911516338e-02
9.479766467285156750e+02	-2.269252762686024827e-02	-2.140159613237617355e-03	2.378786225393633366e-02
9.814732312011718705e+02	-6.415513904983094484e-02	2.045019870511626328e-02	3.485660149492901538e-02
1.014656624755859411e+03	-8.802638956399833070e-02	-1.467817856476544280e-01	-4.546992558353600555e-02
1.028569420166015561e+03	-9.552761744914095576e-02	-1.162054294377755925e-01	-6.634229499719765388e-02
1.034202807617187545e+03	-7.135032950570585619e-02	-1.161506865368511082e-01	-6.724044835510913087e-02
1.019458205566406264e+03	-4.028997134635847743e-02	-4.860296150495446721e-02	-4.101728445361701308e-02
9.780992944335937409e+02	-7.961189387613698543e-03	-5.769239697452160920e-02	-5.002606587999445381e-02
9.459414416503906295e+02	-1.445425127957888911e-02	-4.540155816119911814e-02	1.366902408160135078e-02
9.730068872070312409e+02	-2.818831695965262618e-02	-1.521259382205540633e-01	-9.258742561835143006e-03
9.909764477539062000e+02	-2.917082704293472162e-02	-1.544194688522553538e-01	-5.544897921865266782e-02
9.912660559082031568e+02	-1.146427066095512259e-02	-8.300583377642736793e-02	-3.465613171083079674e-02
9.746846032714843204e+02	1.289529664360822281e-02	-1.971471080058071965e-02	-3.486343019795915682e-02
9.428813891601562318e+02	nan	-1.605128372625004851e-01	-1.542050162667418615e-02
9.569134118652343659e+02	nan	-7.514212556326348158e-02	-4.453695755222274177e-02
9.532083740234375000e+02	nan	1.198706622310530441e-02	-2.087618954589970377e-02
1.217104511718750018e+03	nan	-8.446013187407934442e-02	-3.911785390579369803e-02
1.198449650878906141e+03	nan	-5.794363168687000076e-02	-3.569048979280728395e-02
1.183384902343749900e+03	-2.305164804147273871e-01	-7.533581715408475821e-02	-3.846585460803953610e-02
1.167266020507812527e+03	-2.418581385863689537e-01	-8.781306974764219175e-02	-5.214627350614379347e-02
1.163136677246093768e+03	-2.428996437985623258e-01	-1.124220703163381213e-01	-6.344971286504502705e-02
1.265716750488281150e+03	nan	-6.793001711274286591e-02	-3.878749141399689959e-02
1.163941433105468832e+03	nan	-6.151165510967839672e-02	-3.606531902884296814e-02
1.166060913085937500e+03	-2.390133046588299726e-01	-5.645452953971466514e-02	-3.508005857723156540e-02
1.176872382812500064e+03	-2.631513723521570203e-01	-2.815776291140734220e-04	-2.480942910399931353e-02
1.161133493652343759e+03	-2.822928181863468833e-01	2.415979107024490355e-02	-2.267569056240112402e-02
1.137538859863281232e+03	-2.814342348086761314e-01	-4.418890887270757878e-02	-5.228147126561622643e-02
1.131200541992187482e+03	-2.559242856231894736e-01	-8.085732662906612578e-02	-4.602527046601489341e-02
1.155445063476562609e+03	nan	3.797049209167352446e-02	-1.653477113029502843e-02
1.113983435058593841e+03	-2.282177235035078855e-01	2.905233498914552154e-02	-3.225656831743857478e-02
1.114515402832031214e+03	-2.707991583153327442e-01	1.008430273698397439e-01	-1.117221810192583001e-02
1.141098437500000045e+03	-2.904889514015347451e-01	5.945401340682918839e-02	-1.477396139900003826e-02
1.150961398925781168e+03	-3.128869344612233983e-01	9.720915952478416389e-02	-3.206256424950477968e-02
1.144244323730468750e+03	-3.063691773585349720e-01	8.569114948165545975e-02	-2.998227132133295461e-02
1.128928825683593686e+03	-2.891981797977795088e-01	2.466838445404445981e-02	-3.810803110070196120e-02
1.132408261718750055e+03	-2.581899942003609283e-01	-2.701517952246405840e-02	-4.087862941459498994e-02
1.118741999511718859e+03	-1.998415804441668886e-01	-5.903218989341375844e-02	-5.736809748358485950e-02
1.092461542968750109e+03	nan	1.170776999049487760e-01	-1.833565766923840948e-02
1.072076213378906232e+03	-2.507727555358398863e-01	1.159067648834794101e-01	-1.224532399869973816e-02
1.091247449951171802e+03	-2.774128620452573912e-01	1.095473741620677927e-01	-5.630550091407025837e-03
1.114251479492187400e+03	-3.077650494715552520e-01	7.533396828284225077e-02	-2.670962519891044527e-03
1.137614392089843705e+03	-3.290035544414330326e-01	1.017077136908599716e-01	-4.688587488288174787e-03
1.152798002929687527e+03	-3.277567460630995688e-01	1.351658137216374123e-01	-1.107452631404369676e-02
1.147389636230468795e+03	-3.007995908803958729e-01	1.122929724844513866e-01	-1.224723890074620562e-02
1.148925305175781205e+03	-2.683606295078302395e-01	3.833154931170169172e-02	-2.179222096338228817e-02
1.142974348144531177e+03	-2.148314599655266610e-01	-5.362099097988733132e-02	-4.981457223324485539e-02
1.087747196044921793e+03	-1.538541060430826946e-01	-8.344149832496472463e-02	-5.908098347008301082e-02
1.216286120605468795e+03	nan	-1.134059880485776967e-01	-6.235559620467488740e-02
1.049985308837890670e+03	nan	1.344291784641201137e-01	2.586104607510744929e-03
1.041644240722656150e+03	-2.400587147560039325e-01	1.364447208968967151e-01	1.205650767657334135e-03
1.057573947753906168e+03	-2.800199970746372058e-01	1.028622408703096791e-01	-4.628619723332740542e-03
1.089472261962890570e+03	-3.131969682366426699e-01	1.207934669054134685e-01	-1.207435750691299679e-02
1.100993662109375009e+03	-3.382609670322932471e-01	1.193550304774336768e-01	-3.536153972669402699e-03
1.123885029296875018e+03	-3.303399260095712942e-01	1.341803072755963222e-01	-2.154473686175045668e-03
1.150986682128906295e+03	-3.000746290617712919e-01	1.424959780886304317e-01	-8.417427755036055925e-04
1.156754182128906223e+03	-2.697319121001227060e-01	1.202728422548731690e-01	-1.462688766601086092e-02
1.160870026855468723e+03	-2.186261931460349306e-01	5.977354718896969732e-02	-1.253444334545968791e-02
1.122130994873046802e+03	-1.648148328662429885e-01	-5.739529836941464902e-02	-5.324933940192001086e-02
1.062515891113281214e+03	nan	-1.202852288700572703e-01	-7.054787992132167951e-02
1.001437746582031195e+03	nan	1.355700728792467447e-01	2.398762135319147410e-03
9.984584033203125273e+02	-2.145005248306041112e-01	1.280972193137383530e-01	-1.942771447081095707e-03
1.018885250244140593e+03	-2.597670883641359785e-01	1.206518816884894346e-01	-4.075254553273920111e-03
1.040953233642578198e+03	-2.938622780027274617e-01	1.224521663357443085e-01	-1.221403249671242086e-02
1.051791995849609293e+03	-3.142803860040455088e-01	1.552144374760529855e-01	-7.249225132245815627e-03
1.061732847900390652e+03	-3.038802163385810884e-01	1.423049909910943100e-01	-1.029750920014124542e-02
1.090652502441406341e+03	-2.962928195690591737e-01	1.227117547432760442e-01	-1.189401916652310653e-02
1.116105992431640516e+03	-2.696141114403464156e-01	1.211588553235307675e-01	-1.381060434153044518e-02
1.132985002441406323e+03	-2.313894532864745335e-01	5.121738769283754045e-02	-1.225433754300828126e-02
1.125562590332031277e+03	-1.705389661240112043e-01	-9.243132567238687702e-02	-5.342870666204180968e-02
1.071582225341796857e+03	nan	-1.375293845277911209e-01	-7.339393130881149974e-02
1.168293223876953107e+03	nan	-1.231549542548617260e-01	-5.463685778151754907e-02
1.004581551513671911e+03	nan	1.516524513586126888e-01	3.581670227081217017e-03
1.002344667968749945e+03	-1.773989053941131822e-01	1.506142155193408716e-01	3.618659178999067069e-03
1.014250494384765602e+03	-2.196928787885096268e-01	1.291775379510296251e-01	-8.826902008083462037e-03
1.022413382568359339e+03	-2.470285828441510789e-01	1.432674039481224848e-01	-1.067793338943538858e-03
1.026342769775390707e+03	-2.683149012528549537e-01	1.562521998868096895e-01	8.545863280498790975e-04
1.025019591064453152e+03	-2.762167747962837039e-01	1.410049993375924460e-01	-1.077759814338332886e-02
1.042699719238281205e+03	-2.833037177842747667e-01	1.296336641319464356e-01	-1.436924668224572564e-02
1.060369359130859266e+03	-2.608286358218910861e-01	9.105906994330759119e-02	-2.344859879787571100e-02
1.079164603271484339e+03	-2.235010142566443703e-01	-1.360533998580016300e-02	-3.050983272218943387e-02
1.092401768798828016e+03	-1.611152090540579618e-01	-1.031114550332971891e-01	-6.004076010133283653e-02
1.076144611816406268e+03	-9.083722921816717033e-02	-1.451014270073339441e-01	-7.255275011531486795e-02
1.056182608642578089e+03	nan	-1.472836467932394644e-01	-6.288296620554059690e-02
9.858902050781249500e+02	-1.269341663920015018e-01	6.909018802632499456e-02	-2.054696848108536131e-02
9.969561279296874545e+02	-1.548496086284746331e-01	1.104170430847006279e-01	1.940830098905205539e-02
1.009734855957031300e+03	-1.937422778250750266e-01	1.308694568482843268e-01	2.163854327727942478e-02
1.008569802246093786e+03	-2.278459396209833177e-01	1.210183706057400277e-01	8.577977031637359917e-03
1.013652076416015575e+03	-2.468479434579741172e-01	1.207614768570764302e-01	7.988961094828649426e-03
1.026523582763671811e+03	-2.534919330553241368e-01	1.225566555993721080e-01	1.297476732683341266e-02
1.038807023925781323e+03	-2.436261618901349735e-01	5.646103749749776385e-02	2.129790597724398680e-04
1.053570484619140643e+03	-2.049191422309007971e-01	-1.347700813426289113e-02	-6.494816046277445028e-03
1.063472343749999936e+03	-1.531492272846425307e-01	-1.181522311966985844e-01	-4.345436611749046302e-02
1.050251126708984430e+03	-8.569990306129171564e-02	-1.463559011892290318e-01	-7.211966834677080440e-02
1.017099713134765580e+03	nan	-1.453827077349804653e-01	-5.990675463735176814e-02
9.876433691406250546e+02	-1.639676443216977475e-01	5.255907294003337588e-02	1.294441460479847737e-03
9.978698217773437591e+02	-1.867478543043192829e-01	1.107632996250921681e-01	4.437480150492009202e-03
1.007188187255859361e+03	-2.223561313903344994e-01	6.073076009328193942e-02	3.581080186579214692e-03
1.021081754150390680e+03	-2.307825751168796069e-01	3.933703479472409892e-02	1.583346833663192357e-02
1.035355301513671975e+03	-2.215252948546047040e-01	-1.549206771038181239e-02	2.615697770968915714e-04
1.047575820312499900e+03	-1.884579118774538653e-01	-5.195547843670506732e-02	-4.300099941818179283e-02
1.050954754638671830e+03	-1.324838668614003456e-01	-1.010469192635346375e-01	-4.005806296683240425e-02
1.022860598144531195e+03	-6.654245359708821361e-02	-1.415259348911578341e-01	-6.664087634397537763e-02
9.754099133300780977e+02	-1.229080898890021478e-01	4.169796829285427747e-02	-4.622761756644424604e-03
9.926423901367187455e+02	-1.703247942797323500e-01	8.418531154090147517e-02	3.649176254578066162e-03
1.002790227050781255e+03	-2.060873630331725437e-01	5.106924787699528012e-02	9.804079563943159797e-03
1.015375323486328170e+03	-2.147955784710875449e-01	1.774099583694343195e-03	9.826909341392450759e-03
1.029815792236328207e+03	-2.009724828099304084e-01	-5.340285919943980886e-02	-4.745124828241237269e-02
1.034443391113281223e+03	-1.678002932693573035e-01	-1.085147380061874112e-01	-5.796471801572632837e-02
1.025703962402343677e+03	-1.087899472323974326e-01	-1.061261041676549582e-01	-6.637035672016945720e-02
1.000327821044921848e+03	-4.669622012859553362e-02	-5.924848746772047592e-02	-5.046467364579601544e-02
9.644351867675781023e+02	-1.425293202728037389e-01	9.319174625330285677e-02	3.288032238750647485e-03
9.870583239746093795e+02	-1.927820527363784953e-01	7.716968297124505993e-02	-1.378405053103230575e-02
1.002129658203125018e+03	-1.950199317245040476e-01	-3.610905394500882326e-02	-3.135690166007461255e-02
1.012937084960937455e+03	-1.809507909533307757e-01	-7.865357637675912672e-02	-5.281835637691099233e-02
1.015108908691406214e+03	-1.478636402855219023e-01	-1.098209029305883266e-01	-5.827511096501130500e-02
1.007460047607421870e+03	-9.685181839308987239e-02	-7.691595937098667790e-02	-6.131599354105419369e-02
9.789527124023437636e+02	-3.064563753812477032e-02	-3.541533367963924095e-02	-4.623569388867752872e-02
9.556777416992187000e+02	-1.571925699936054244e-01	5.224034761393602649e-02	-9.430529376231002944e-03
9.763509814453125273e+02	-1.696237177800909990e-01	-5.870743362300861329e-02	-5.881417003040445395e-03
9.898395825195312909e+02	-1.513059600972250784e-01	-1.040121417342134841e-01	-4.960500266370917316e-02
9.906355334472656295e+02	-1.208770535010607050e-01	-4.130082747827325956e-02	-4.286174070277776887e-02
9.831274780273437273e+02	-6.801870703464341084e-02	-2.098574458939982124e-02	-5.133037403556754003e-02
9.353107189941406432e+02	nan	-1.337786969533232007e-01	-1.363638436287106966e-02
9.540040490722656159e+02	nan	-1.243962344839467798e-01	-2.657361389159235837e-02
9.542530554199219068e+02	nan	-3.564221462507009136e-02	-4.990806836447988365e-02
9.543877563476562500e+02	nan	2.181990363646295339e-02	-2.554180080539255465e-02
1.274879223632812455e+03	nan	-6.624793663282164957e-02	-2.670442957044891902e-02
1.180284072265624900e+03	nan	-8.558009418031270465e-02	-3.195083752926660553e-02
1.149635903320312536e+03	-2.011205822945940636e-01	-9.151314818055794609e-02	-3.011004725484060784e-02
1.127095395507812555e+03	-2.227696484457168946e-01	-8.586515356340614080e-02	-3.804803786836707946e-02
1.115535516357421784e+03	-2.299701953344753802e-01	-9.445684061931422515e-02	-4.942061077318161272e-02
1.178220891113281141e+03	nan	-6.537716859898599908e-02	-2.935344240643839378e-02
1.137071352539062445e+03	nan	-8.866510642121851193e-02	-4.521255783220343855e-02
1.135874294433593832e+03	nan	-5.767769996385262166e-02	-3.006227792367974216e-02
1.126984089355468768e+03	-2.700691067466817197e-01	-3.389942495192738159e-02	-3.917951323450555995e-02
1.106358461914062445e+03	-2.832346564534452549e-01	6.427134397526798951e-03	-4.026526900875853493e-02
1.098410664062500018e+03	-2.806685645005357888e-01	-4.389914247063979313e-02	-5.293430941201326956e-02
1.145288571777343805e+03	nan	-8.766001620175688236e-02	-4.264881311735650021e-02
1.099524592285156359e+03	-2.583461590003902630e-01	-4.132698045426225902e-02	-3.743689400336697171e-02
1.089266547851562564e+03	-2.841947894796332807e-01	5.318355593937462017e-02	-1.205395861482640163e-02
1.098728690185546839e+03	-3.123535803876702488e-01	7.745537398720619970e-02	-2.292767764510227763e-02
1.100373605957031259e+03	-3.320103176824099611e-01	1.442553042656891105e-01	-1.786810792515212618e-02
1.096901604003906186e+03	-3.186275652861044749e-01	1.168718767123146512e-01	-1.721162301989055676e-02
1.094234890136718832e+03	-2.937208218820899219e-01	5.639622338527055384e-02	-4.027394028419149785e-02
1.108719151611328016e+03	-2.532307506433906230e-01	-1.147585057089149999e-02	-5.290854339156040448e-02
1.076544948730468832e+03	nan	2.183149488611814057e-02	-1.556173207544967602e-02
1.022982607421874945e+03	-2.696913197615540270e-01	9.844984150855602689e-02	-4.349226325773054673e-03
1.031572554931640525e+03	-3.054587534564129347e-01	9.769291866048221418e-02	2.887140809204261603e-03
1.065496281738281141e+03	-3.305228963901073458e-01	9.320219075451298407e-02	-1.459570325869441335e-03
1.092558179931640552e+03	-3.416462679693892390e-01	1.340748740641237724e-01	-1.023100750207420716e-02
1.100678635253906350e+03	-3.338045048361922840e-01	1.338814504475970002e-01	-1.544496922098706308e-02
1.105263356933593741e+03	-3.175135295781361666e-01	9.383094050815013465e-02	-2.879811795030632823e-02
1.127484406738281223e+03	-2.766244403106482563e-01	4.967238447979550886e-02	-3.379444909568311145e-02
1.117939976806640516e+03	-2.217035651966565712e-01	-8.013136848937151002e-02	-5.851813796021392705e-02
1.052464005126953225e+03	nan	-1.150971578514271010e-01	-6.980332577465625521e-02
9.908999243164062136e+02	-2.714132057240925544e-01	1.514256789047836449e-01	-5.745459864604084144e-03
1.008227152099609384e+03	-2.986755608216924429e-01	1.273651676570547731e-01	-2.021039075140197531e-03
1.040649859619140670e+03	-3.276124189566517186e-01	1.400708568737578097e-01	-1.909944984629185593e-04
1.056394218749999936e+03	-3.464393816077530053e-01	1.343208228596669274e-01	-2.040436910322664544e-03
1.075929827880859420e+03	-3.339657329536052099e-01	1.552336726157716451e-01	7.897188173831246353e-04
1.101456967773437555e+03	-3.175896633870061159e-01	1.309098602915226561e-01	-1.119918879991069205e-02
1.120558168945312445e+03	-2.777356998042757041e-01	1.017624269814591115e-01	-2.290868713722970726e-02
1.123359921875000055e+03	-2.158518395572917026e-01	-2.008270934817978429e-02	-4.382197300406277113e-02
1.080787698974609384e+03	-1.424125606265395083e-01	-5.696854943165556573e-02	-5.616299734897384210e-02
9.809253405761718341e+02	-2.498216406502541398e-01	1.273882877792712753e-01	-2.098919581845963642e-03
9.958505322265624500e+02	-2.796048390430094788e-01	1.202150972847394611e-01	-3.359293011402315465e-03
1.011890885009765611e+03	-3.077783598178746027e-01	1.410792512903314977e-01	-7.381311672973192518e-05
1.019986364746093727e+03	-3.307894687326740080e-01	1.554878610688066320e-01	9.188324369512175733e-04
1.030836328124999909e+03	-3.282472463778790539e-01	1.315355809923377806e-01	-1.063794717232183391e-02
1.052704422607421975e+03	-3.071125930057980735e-01	1.307028497682257706e-01	-1.119586097382103615e-02
1.073583315429687445e+03	-2.749735970036232269e-01	1.113346875099614636e-01	-1.434950516460292876e-02
1.087361303710937591e+03	-2.134807692189981676e-01	-2.979334992617038366e-02	-3.750782445066312698e-02
1.073760378417968695e+03	-1.356896374983672660e-01	-9.246562489263859819e-02	-5.656357973489884589e-02
1.012780333251953152e+03	nan	-1.428734310992510192e-01	-6.847614418603885367e-02
9.741351782226562364e+02	-2.116127854854248369e-01	6.799036649540907140e-02	-7.336805905332241529e-03
9.883766418457031477e+02	-2.506465346821153961e-01	1.510455205367908782e-01	2.066833330717839090e-03
1.001041120605468791e+03	-2.700759019521060678e-01	1.491349119933049749e-01	2.387604343673690836e-03
1.006743303222656209e+03	-2.917369567919260165e-01	1.416051204741028968e-01	-9.881555985198750905e-03
1.007103546142578125e+03	-2.948390153571812666e-01	1.307318866040968752e-01	-1.063060269128639039e-02
1.016711911621093805e+03	-2.859222645586846356e-01	1.145243621201975093e-01	-8.034073722976450491e-03
1.028488698730468741e+03	-2.582167045781806891e-01	1.131318393750482126e-01	-1.132392815176623026e-02
1.037929228515625027e+03	-2.008240369050822149e-01	-1.420937157906799683e-02	-3.812928032795972338e-02
1.032517419433593659e+03	-1.386901532691593442e-01	-8.000043629312959814e-02	-6.505948549241846735e-02
9.987211584472656796e+02	nan	-9.442052431952509262e-02	-6.888952753552388120e-02
9.753899291992187273e+02	-2.126962388196905751e-01	9.626668611879826698e-02	-7.189950477464780894e-03
9.854300476074218977e+02	-2.472912573623349264e-01	1.444825618096486908e-01	2.293059272394382467e-02
9.882078381347656659e+02	-2.542435880607009091e-01	1.108343903205662173e-01	1.320589568975022617e-02
9.912108801269531568e+02	-2.643996159260735279e-01	7.367678598780987020e-02	1.274662879108947634e-02
1.001805712890625045e+03	-2.528134044854835061e-01	5.800636300683586349e-02	2.100561723583784998e-02
1.005217310791015620e+03	-2.197422175834083946e-01	5.127767757113913666e-02	4.100433276754900797e-03
1.009842072753906223e+03	-1.876265381788935205e-01	-1.736849048447798929e-02	-3.893773999948018510e-02
1.003291229248046875e+03	-1.196725939079619216e-01	-1.197113764553189019e-01	-4.508546168195280007e-02
9.663862792968750455e+02	-2.234485961447200131e-01	1.408436015320168461e-02	-8.693663788799040754e-03
9.710833569335937909e+02	-2.312052301118834308e-01	-5.821639275511778086e-04	6.323978693381570974e-03
9.801907629394531796e+02	-2.281747662555818623e-01	3.294906811503214850e-02	2.582936601786465364e-02
9.853062060546875500e+02	-2.009861368653337310e-01	-1.884562367998692672e-02	-7.935549838461401079e-03
9.919152502441406796e+02	-1.607728596904391960e-01	-8.311583945189195133e-02	-5.711925113259483378e-02
9.852687731933593795e+02	nan	-1.201855690349218214e-01	-4.481829634043719285e-02
9.530482385253906159e+02	-2.117228332699173654e-01	-1.747138999360802305e-03	-1.605020032156482396e-02
9.609481494140625273e+02	-2.148674456817274425e-01	-2.115346816885958769e-02	-2.794225353723655408e-02
9.687489990234374773e+02	-1.781497129098551513e-01	-1.203365996924182085e-01	-4.320654213943051630e-02
9.715243664550781659e+02	-1.358730317547156563e-01	-1.042908124118557128e-01	-5.673046697810921885e-02
1.274848391113281195e+03	nan	-8.558488926634268135e-02	-3.158062623671210184e-02
1.161654843750000055e+03	nan	-8.867987377558421425e-02	-3.473764038455109948e-02
1.097518125000000055e+03	-1.921609480577126661e-01	-8.656224505414643333e-02	-3.533899290179332714e-02
1.072107589111328025e+03	-2.102497897014672379e-01	-8.554962937515228627e-02	-3.929137649309722563e-02
1.117881752929687536e+03	nan	-8.468257158562193798e-02	-3.320906793723977374e-02
1.094922869873046920e+03	-2.178171902975025720e-01	-8.596800128909951044e-02	-3.536684361659446496e-02
1.085738106689453161e+03	nan	-6.441446755372684518e-02	-3.918198080861321625e-02
1.074540976562499964e+03	-2.754524588107309935e-01	-1.198562363565890999e-02	-3.185685523899588895e-02
1.061393457031249909e+03	-2.761713083452810302e-01	-4.634380786056065821e-02	-5.391328665506511103e-02
1.105963408203125027e+03	-1.971467180864903135e-01	-8.782448407810661273e-02	-4.358561453962474241e-02
1.082278096923828116e+03	nan	-3.141933332154065394e-04	-2.540687963216996942e-02
1.069678968505859302e+03	-2.900475598771943275e-01	4.808240592782064837e-02	-2.198278951928803876e-02
1.062027276611328034e+03	-3.128494980476490550e-01	6.516557998351343861e-02	-2.686141588421903439e-02
1.053832930908203025e+03	-3.298569125270364166e-01	4.998029243282717943e-02	-2.186420646720736369e-02
1.052733144531249991e+03	-3.228165495260143514e-01	-1.721491734040365290e-02	-5.195463437890755071e-02
1.062964073486328061e+03	-2.964185018726137599e-01	-2.912762091564224942e-02	-5.396292390238859038e-02
1.022158675537109389e+03	-2.667268941876065336e-01	1.327032902417381310e-01	-6.414364154586151695e-03
1.008612807617187514e+03	-3.007956998066996235e-01	1.292556567730837325e-01	-5.840812776924728458e-03
1.020075122070312545e+03	-3.330260642473756860e-01	1.365341059731083884e-01	1.917583133834544970e-02
1.038237747802734475e+03	-3.430002146676174313e-01	1.180647038809922028e-01	-9.308961083665637931e-03
1.047506568603515689e+03	-3.399762691229616385e-01	1.051996858869680834e-01	-1.506272467957128595e-02
1.064824698486328089e+03	-3.102239209703567813e-01	1.945851445824092057e-02	-3.749667525741583185e-02
1.088195117187500045e+03	-2.632323672022390815e-01	-4.248082465858776802e-02	-5.362445768880945429e-02
1.068482803955078225e+03	-1.969776818392853235e-01	-7.947017189245242363e-02	-5.974691799638986306e-02
9.959633337402343614e+02	-3.238444203295378632e-01	1.340361779330221659e-01	2.624885489814304113e-02
1.019843963623046875e+03	-3.427800263802334158e-01	1.331847736576590446e-01	1.684019307598970394e-02
1.035925701904296830e+03	-3.299323419580959538e-01	1.281180599396471997e-01	-1.294083002518675932e-02
1.052629106445312573e+03	-3.072964639559765399e-01	8.622794141181901184e-02	1.424264342111542132e-02
1.068183143310546939e+03	-2.643661012795587295e-01	-4.473077027359743702e-04	-3.729173196021014908e-02
1.054575963134765516e+03	-2.000456371049732507e-01	-4.810444196776626075e-02	-5.480468949624059394e-02
9.917271997070312182e+02	-3.144243836496428690e-01	1.315731604747929495e-01	2.669792749323906395e-02
1.002089654541015648e+03	-3.228992915660654495e-01	1.112661699234785695e-01	1.430926893314899383e-02
1.004863201904296830e+03	-3.243179494072254698e-01	8.592461403890185034e-02	1.231186743926554646e-02
1.011355252685546930e+03	-3.040891958801587025e-01	6.484984262631003638e-02	1.368497523820407305e-02
1.020440880126953175e+03	-2.536981098495602049e-01	2.654100846717256587e-02	-1.716340310174573752e-02
1.010408205566406195e+03	-1.901560730377173103e-01	-2.310057774040333994e-02	-3.999570580879188014e-02
9.730902734374999454e+02	-2.820843398807377778e-01	1.345743312744696885e-01	6.283991214340418734e-03
9.780943261718749682e+02	-2.861351791084734142e-01	1.245159866702536949e-01	1.314203448979020007e-02
9.782085388183593295e+02	-2.859592741979837260e-01	9.099322828770887994e-02	1.651443421976726139e-02
9.759521813964843204e+02	-2.642168428673498104e-01	8.152059455926506659e-02	2.297560653615381837e-02
9.784775036621093705e+02	-2.299388699415922943e-01	6.986010269091098845e-02	1.126175255647252592e-02
9.720563806152343886e+02	-1.665044577830739891e-01	-9.183448905612465532e-03	-9.764946165296379058e-03
9.582488769531249773e+02	-2.500573141848472236e-01	6.673341179295781689e-02	-1.076759821868467863e-03
9.609554699707031205e+02	nan	5.008830122543836416e-02	1.285713046831044211e-02
9.629699841308594159e+02	nan	3.344264834085675098e-02	-1.468173948408912086e-03
1.159883754882812582e+03	nan	-8.988592375125580014e-02	-3.536833356306619269e-02
1.048191718750000064e+03	nan	-9.017737824319085882e-02	-4.368979093075359144e-02
1.058572031250000009e+03	-1.321707604585484752e-01	-8.585462093077372847e-02	-3.453971325796075659e-02
1.029269379882812473e+03	-1.923856174153305565e-01	-8.905391805001698635e-02	-4.397354374843126523e-02
1.030782589111328207e+03	nan	-8.906958822156869904e-02	-4.431474961184848210e-02
1.036597962646484348e+03	-1.767614074974472871e-01	-5.711047556200084946e-02	-3.436883070504263143e-02
1.040876623535156341e+03	nan	-5.701865292851259620e-02	-3.457882726737368517e-02
1.029138302001953207e+03	nan	-3.629836811229054938e-02	-3.921068683222128648e-02

## Sheet: Fig3
G1sc	G2sc	G1sc - fc	G2sc- fc	G1sc - scov	G2sc - scov	Yeo
-6.991641349378048265e-01	1.759489219446744995e-02	-1.872768766043061972e-01	7.609340241057065135e-02	3.268415728948981247e-01	7.282028920719668674e-02	VIS
-4.441255118985639183e-01	3.862735742864084870e-04	-2.752279508287176490e-01	7.913180574982700902e-04	2.334777659195422239e-01	1.500676957211988412e-02	VIS
6.401672840285158039e-02	-4.300863843677846798e-01	-2.523763071725016460e-01	2.037632665712037910e-02	2.782406387977353068e-01	-3.726308568115443282e-02	VIS
-4.844992551302025330e-01	3.833690487525524132e-02	-2.029171999555643147e-01	3.434017546937132015e-02	1.544439658717084440e-01	2.437455029190039799e-02	VIS
-2.861263392920739834e-01	-6.886439774605807029e-02	-3.013156191683049046e-01	1.906145694199818871e-02	2.018777373686395926e-01	-6.187499297128631892e-02	VIS
-4.855142942889640323e-01	6.084169655330383675e-01	-3.272284609657959420e-01	6.494968105515107337e-02	3.117241360568467901e-01	-1.155418938254889200e-01	VIS
-3.305908020949241410e-01	-4.976874543973681259e-02	-2.868874870888351580e-01	3.879793795678409402e-02	2.483398914051840600e-01	-1.325252262434791113e-02	VIS
-6.444426624800635162e-02	-2.905065532628358649e-01	-2.262597453232385591e-01	2.186399762160895141e-02	3.003167072955255090e-01	-6.631354257358247628e-02	VIS
-1.979976034026561249e-01	-1.248516582375681361e-01	-3.108714370804397387e-01	1.739694790765331433e-03	2.260563873061717799e-01	-6.428171691772581464e-02	VIS
-4.101407165885195272e-01	-7.360181011647742161e-03	-2.026791263531360632e-01	5.778747300060384923e-02	1.297548460965739781e-01	-2.932637487160210873e-02	VIS
-1.107708113356552088e-01	-2.230972860248997547e-01	-2.713708269324866529e-01	2.389290825212875974e-02	3.070442097190530517e-01	-2.789489709430521477e-02	VIS
-1.244232401856348730e-01	-1.509538649819485434e-01	-2.309155652582453588e-01	1.116476086828869715e-02	2.389067542312991177e-01	-9.198440403674504329e-02	VIS
-1.327142329460873627e-01	-1.636129441776014715e-01	-2.323465583211325736e-01	1.875766730342088955e-03	2.891690506971640318e-01	1.811347552736916958e-02	VIS
-9.702003760572527891e-02	-1.701085061197094572e-01	-2.524267250532858942e-01	-3.442398987867181012e-03	3.335207829816428937e-01	-6.337293909928827518e-02	VIS
2.367745476919130287e-01	-2.557404245337631665e-01	-1.569926460130609269e-01	6.287460816291398635e-02	-2.883193271728781149e-01	-1.534916014898905223e-01	SoM
1.948610759025269923e-01	-4.082462764507956976e-01	-1.518090121026509642e-01	4.822850227795692779e-02	2.589177717035058279e-01	7.062559788791575310e-02	SoM
3.924964184545794432e-01	-3.721786737858836513e-01	-2.015005324020026009e-02	4.748146235547458238e-02	-1.307042045349417758e-01	-1.118507028610636195e-01	SoM
8.798757871521806218e-01	-1.730437880431938413e-01	-2.851603430907685005e-02	3.428774216996506585e-02	-6.450337008783647852e-02	-1.146400032174261230e-01	SoM
4.704925649577710312e-01	-4.891206182930504798e-01	2.305554479382469074e-02	2.949494513508292212e-02	8.292429375560501914e-02	-5.877342760553103812e-02	SoM
7.081939899885806300e-01	-2.998490065416632988e-01	-1.278580396988258649e-01	-1.500427399083967099e-02	9.712863797716655978e-02	-5.985895040145337333e-03	SoM
6.583197552590135393e-01	-1.555241771634810755e-01	-1.188981808516710315e-01	2.234843460741167340e-02	4.142433436653268908e-01	-3.230456724208490699e-02	SoM
8.406300761426974688e-01	1.514495735587737535e-01	-8.163475411664108949e-02	1.896449903647341772e-03	3.699390942583888897e-01	-7.636912234199175198e-02	SoM
4.107741468341329361e-01	-3.980594319327797059e-01	-1.068410632329349075e-01	-3.824717552567289541e-02	9.342598158604828451e-02	-4.652620772182288617e-02	SoM
4.555662555448227735e-01	-3.334636696269134282e-01	-1.810587085864621970e-01	-3.598993698608470015e-02	2.351969761812588156e-01	3.703953749111323773e-02	SoM
3.396127020039560462e-01	-3.909330295014094570e-01	-1.643768765883373284e-01	-3.065315874903170104e-02	1.478078090269886458e-01	-1.506501362040103265e-01	SoM
5.535345128940372117e-01	-2.797697816135484294e-01	-1.489910799118020213e-01	-2.848769871248179458e-02	2.627308171941911685e-01	5.406217967911997740e-02	SoM
4.466156858427764997e-01	-4.130093676451652152e-01	-1.820033675144438479e-01	-4.138077861563151105e-02	1.858583503028992667e-01	-5.219455156989651068e-02	SoM
7.100039774487891808e-01	9.505602179634252066e-03	-1.583321052132542484e-01	1.914785420443858993e-02	2.159153652586648375e-01	-8.401865181098464030e-02	SoM
6.817753226935012734e-01	-4.053217151663887630e-01	-2.361566216714588995e-01	-5.086756725729540268e-02	3.155245868946994492e-02	-4.719307986144303385e-02	SoM
4.989745142027908198e-01	-4.009056453401006470e-01	-2.370310314726512546e-01	-3.528627779200430026e-02	7.258667785997821587e-02	-9.402667321500006448e-02	SoM
-3.808534027510068198e-01	-3.870387285637805208e-01	-2.589041386789488475e-01	9.918892169376841705e-02	1.925482726455338134e-01	-1.810058879368985421e-02	DAN
1.804229055039508200e-01	-4.162040471234189076e-01	-1.941644526145767380e-01	9.587111844508153236e-02	1.252224947215942741e-01	-4.229636423889323107e-03	DAN
6.911397522042687924e-02	-3.000734051409743031e-01	-2.657358273464683895e-01	4.555182275860158309e-02	2.380162742273307097e-01	-9.525187433620835309e-02	DAN
5.260195559139162480e-01	-4.936807825258536231e-01	-4.367297485589293621e-02	2.783500050351402424e-02	1.304300161596462226e-01	-1.372547714490335857e-01	DAN
3.933477004801702037e-01	-4.022012740137085873e-01	-9.737392585150446422e-02	2.200393614740522863e-02	4.017711463223282431e-01	-8.552583809183343655e-02	DAN
2.421659149262462285e-01	-4.780615554317368399e-01	-1.759561459290613639e-01	6.514968511399389650e-02	3.882000885943124313e-01	-2.541476025754941387e-02	DAN
8.733693186959011479e-02	-3.054830675080153490e-01	-2.507233254760206087e-01	1.133826273197193445e-02	2.755535850824027966e-01	-1.759515253762029274e-01	DAN
2.361608424686520991e-01	-3.706201676281341006e-01	-2.180032250246522474e-01	2.629871736753874867e-02	3.223960962913268169e-01	-8.671720378079832148e-02	DAN
2.709188787537201160e-01	-3.365273128174828821e-01	-2.633319455294110267e-01	2.881458585915899068e-02	2.100499652247558857e-01	-5.992221350116841427e-02	DAN
4.104371238083908136e-01	-4.191292602282076785e-01	-1.728683212778873712e-01	-3.799803106793336188e-02	2.428008483824555530e-01	-1.099118906627883918e-01	DAN
6.714132085390692728e-01	1.251300623130476852e-01	-1.476529815114409061e-01	6.258856872636202329e-02	3.465494073056031854e-01	-7.074285900216159551e-02	DAN
6.345721056711166597e-01	3.225118806622468415e-01	-2.142308752904681091e-01	7.779526079222380541e-02	3.440368871161709752e-01	-3.899323148427937674e-02	DAN
6.514001467334694651e-01	1.748248440054859798e-01	-1.331279671798892283e-01	1.481591909579108579e-01	2.931674374855073317e-01	1.237251373732350598e-02	DAN
1.124359077216042224e-01	-3.894196201530042978e-01	-1.448434120262697689e-01	8.500104129232427530e-02	2.937161308351014521e-01	-2.157075138583416929e-02	VAN
4.288272520252275899e-01	-5.193722519259749149e-01	2.121412485753229604e-02	7.869847245964836646e-02	3.112565385399534423e-01	-4.669048368074298766e-02	VAN
1.318093460783385518e-01	-4.016537933245206138e-01	-1.075465611690492457e-01	1.627451917454443842e-01	2.260294828050413984e-01	-7.407196897384771272e-02	VAN
3.608848368143996455e-01	-2.879860642610705401e-01	-7.345301766925990683e-02	1.171818574404094870e-01	8.292910842591789955e-02	-4.472117614290858911e-02	VAN
3.162580585345446949e-01	6.232860713172456713e-01	-2.502177912530198847e-02	1.835653264656729178e-01	2.383644628214538208e-01	4.561219939732048118e-02	VAN
8.477849053780371902e-01	8.811978543058242297e-02	2.966915782786489278e-02	7.868111680272807384e-02	-5.778596113289200496e-03	-1.118266897213692074e-01	VAN
7.271580205366361405e-01	2.987512391011115098e-01	-4.801227443887880891e-02	1.650194331165912298e-01	9.461203804217847846e-02	-1.811479298974335910e-03	VAN
1.768896422542715341e-01	7.736370351831477477e-01	-2.470861773086950042e-01	8.315387848423515249e-02	2.476762940613000397e-01	1.342001778091148068e-01	VAN
3.213578459576653112e-01	7.372754954786437942e-01	-8.571862377323266613e-02	1.115353443740636913e-01	4.153060776963959921e-01	-5.522295856422904797e-03	VAN
5.768971451345608070e-01	-3.486121442442013940e-01	-1.985701322018244563e-01	5.255428416087724874e-02	3.502714659072041492e-01	-1.169551504362068423e-01	VAN
6.797525562735601268e-01	2.350444251209655722e-01	-9.585113965491784405e-02	5.278593756738399201e-02	3.013983255809558059e-01	-4.944142296711517143e-02	VAN
-8.436634073389848165e-01	-3.383249884215761699e-02	-3.109261250094503826e-01	1.606810127771751140e-01	1.691745203823492305e-01	-5.080570604061816070e-02	LIM
-6.928463226989802770e-01	5.552965380814406382e-02	-3.840420748516040761e-01	1.037253799844569113e-01	1.674167534287715198e-01	1.331229905604031094e-01	LIM
-7.015854835954246083e-01	-9.178337565447371171e-02	-2.325616347682997742e-01	6.040893332386633452e-02	-2.821019915114221233e-01	-4.042588908463947556e-02	LIM
-7.019050934023021160e-01	-1.544438710115908220e-01	-2.949712172546336553e-01	7.872480622651832627e-02	1.157141427433863723e-01	-4.263346935972608248e-02	LIM
-7.338019843019789601e-01	-1.007597607123677241e-01	-2.413688589906187176e-01	6.653149730491608738e-02	-2.951312024073914908e-01	1.450430115578487918e-03	LIM
-4.516163003850316437e-01	-2.159785527792520143e-01	-2.060287770967787757e-01	6.653334560217467886e-02	-1.611411418353538294e-01	6.108139554401273430e-02	LIM
9.134691056093864614e-02	-3.976163661633288493e-01	-3.360159939975307375e-01	1.813617392652913385e-01	3.510272871468644307e-01	6.381636202439883165e-02	FPN
2.448345355393179157e-01	-3.767381843536147801e-01	-3.446933688830391973e-01	1.135441806767225059e-01	1.792862966946683900e-01	-9.658280817054337719e-02	FPN
2.026612397392916209e-01	-4.670212524891349526e-01	-2.159528779437198676e-01	1.223905111673049412e-01	1.739389431665100683e-01	-7.051859723817652248e-02	FPN
-3.114768372345351755e-01	-1.592758165355709077e-01	-3.738621290784321927e-01	1.248833172262096419e-01	2.523641928770351539e-01	-6.759683497534822727e-02	FPN
-5.778841640134420032e-01	3.110563115190962402e-01	-3.085177774867181033e-01	1.741479657234750456e-01	9.047500391292771782e-02	3.220846708494255056e-02	FPN
-4.738529182263845341e-01	6.308828956321931303e-01	-3.197974098460283354e-01	1.888848640223138586e-01	-2.230039264201021665e-01	-2.120507143262423053e-02	FPN
-3.655828270534229874e-01	7.176036161616451414e-01	-3.370473779367086919e-01	1.055322935274832091e-01	-1.520098387181838435e-02	4.010146684936775896e-02	FPN
1.053425265612908251e-02	8.136301401202103989e-01	-2.567305581913655876e-01	1.448483351154930543e-01	1.594022440579605793e-01	1.316925726823720555e-01	FPN
2.884496558287858448e-01	6.916080502442553124e-01	-3.154198642644944206e-01	1.476058300044280347e-01	2.649655548892629886e-01	4.850319653386681029e-02	FPN
6.209152388249210563e-01	4.059333763088296410e-01	-2.520533270446405627e-01	1.435491376373383976e-01	1.580994545550132024e-01	-8.635511637468397395e-02	FPN
-2.097965459693930043e-02	-1.801569446394134522e-01	-3.260444017398003158e-01	5.841408686954046442e-02	4.677288701152648720e-01	1.494601412662682240e-02	FPN
-2.337705016374894418e-01	1.625394819429780424e-01	-3.387071308306344175e-01	6.903062850194625899e-02	1.806648007021922908e-01	2.136903156543547566e-01	FPN
-1.519041582635004273e-01	8.517902621241988381e-01	-2.726218148830915067e-01	1.130325533868492410e-01	2.905205724548101109e-01	6.832077776441754235e-02	FPN
-7.125764505537180993e-01	1.623417560829583384e-02	-3.688093275544691019e-01	1.181061237462936869e-01	-3.172122589075494492e-01	-1.668947358616111251e-02	DMN
-5.132417284421292303e-01	2.206500996345263019e-02	-4.048392712411690297e-01	1.527102695595512760e-01	7.158893806730300124e-02	1.062453365617402889e-01	DMN
-1.568180651873192777e-01	-1.395995222574625549e-01	-3.623693330777954524e-01	1.068236619501389817e-01	-1.417320639571809371e-01	-3.189776927944349555e-02	DMN
-5.751160046500163742e-02	-2.210767334434671771e-01	-3.546558117864135329e-01	1.496858110854561164e-01	2.382808057567861182e-01	3.805717148243937392e-02	DMN
-3.923892218250141228e-02	-2.923556482734304129e-01	-2.613880948092223711e-01	1.306472926042079596e-01	1.750967698677915740e-01	1.637424284298915136e-02	DMN
1.278563240893898501e-01	-4.276557884808322996e-01	-3.203907446090771272e-01	1.117735741435454261e-01	3.402587538268656009e-01	-2.952773161635946150e-02	DMN
9.232987005173422246e-02	-3.156383499821652228e-01	-3.740462297813024195e-01	8.849415082063505356e-02	3.781849682786982414e-01	6.315824017308560578e-02	DMN
-7.385375512728577230e-02	-3.218720917226048361e-01	-3.614237706619011226e-01	1.677389107007976055e-01	3.343374072475790437e-01	-1.314307807971870912e-01	DMN
2.610132299589682514e-01	-4.115884752207676911e-01	-4.646027170531044637e-01	1.390084481301223640e-01	4.189997412494909090e-01	5.539330554970810228e-02	DMN
-4.899597964464592059e-01	4.789635826391748785e-01	-3.321794327880795428e-01	2.051258338041091756e-01	-5.388254528990782388e-02	-1.248715398735525256e-01	DMN
-7.895074974472489071e-01	2.265623279413281899e-01	-4.945822415861702015e-01	1.025188449813530939e-01	3.708208728732463322e-01	7.403953786527089909e-02	DMN
-2.868042056022603870e-01	7.151166610217768449e-01	-2.925705406087349969e-01	1.803586477754784978e-01	-1.942134872283849192e-02	-8.111882836439204825e-02	DMN
-5.925464253632718448e-01	3.121308268460012414e-01	-4.355289952492525929e-01	1.186788283043157949e-01	8.136997295470733971e-02	8.548578319411975768e-02	DMN
1.754182797325710419e-01	8.098884813812152750e-01	-2.307044379819301605e-01	2.184314563186976199e-01	-4.072031478981377045e-02	-7.916833775587027444e-02	DMN
-5.625630176479324840e-01	5.055035858771728119e-01	-4.243262102371022082e-01	1.578118098133844127e-01	3.852045714063832005e-01	3.280538822486869094e-02	DMN
-3.747587779596889823e-01	6.663981941604706360e-01	-4.318020329629270737e-01	1.590741347728040211e-01	2.416352908902100749e-01	1.816065532541268623e-01	DMN
-3.062748419480706974e-01	7.433828967368973917e-01	-2.808511804885269747e-01	1.714888613899524517e-01	3.350324897356590781e-01	8.054135080963194249e-02	DMN
-3.523715542117496040e-03	7.952480497343606958e-01	-4.177530642857729681e-01	1.134145218399160715e-01	4.120118684741350124e-01	1.178194672296118961e-01	DMN
7.308011623338947493e-02	7.887187616010348234e-01	-3.294498922183539680e-01	2.045797734105554710e-01	3.267766584006163710e-01	2.842838815704427924e-02	DMN
4.907293593390720798e-01	5.846615252209724778e-01	-3.633772188233823641e-01	1.431419888266651508e-01	2.862454903245645887e-01	-1.293466930469946638e-02	DMN
3.794444372669276144e-01	6.699188264118840497e-01	-3.925516319155572531e-01	1.095313756648528258e-01	3.355465520745062880e-01	3.188817558204971869e-02	DMN
3.909994124992909881e-01	6.030840012098798164e-01	-3.252466297010767615e-01	1.253707123981900873e-01	4.093384777610176162e-01	6.172905601937837827e-02	DMN
-2.719945142608358735e-01	9.232294593246095915e-02	-4.436107986630308253e-01	7.957554363173134637e-02	2.726424509676563801e-01	-6.598158601368363241e-02	DMN
-2.490765605563520502e-01	2.768956162733485771e-01	-4.962775663749662280e-01	9.091420471251909774e-02	3.426459113097427567e-01	-2.367336716084035564e-02	DMN
-3.316143291003209037e-01	6.490856267985068984e-01	-4.161483330922717827e-01	1.017060229581126241e-01	3.898854441136992421e-01	-1.795241010405408330e-02	DMN
5.157337948168223135e-02	-3.928082130599550026e-02	-4.135433146413777239e-01	8.309518599890926283e-02	3.972752219143769192e-01	-3.170720876522984538e-02	DMN
-7.041035832994825272e-01	-1.306550133332158581e-02	-3.314345954191185162e-01	8.886678835097865103e-02	1.197764131275108196e-01	7.459809321478481914e-02	DMN
